# Supplementary material for: In Silico-Identified miR-16-5p and miR-32-5p as a Shared Molecular Signature of Primary Gliomas and Parkinson’s Disease: Plasma Levels Are Increased Only in Glioma Patients
Source: Brain Sci. 2026 Mar 24;16(4):347. doi: 10.3390/brainsci16040347 (PMC13115420; doi:10.3390/brainsci16040347)
Supplement: Supplementary file 1 [file brainsci-16-00347-s001.zip › Supplementary_Table S1.xlsx]

## Sheet: targets
hsa.miR.16.5p_shared_genes	hsa.miR.16.5p_Glioblastoma	hsa.miR.16.5p_Parkinson_disease	hsa.miR.548c.3p_shared_genes	hsa.miR.548c.3p_Glioblastoma	hsa.miR.548c.3p_Parkinson_disease	hsa.miR.124.3p_shared_genes	hsa.miR.124.3p_Glioblastoma	hsa.miR.124.3p_Parkinson_disease	hsa.miR.1.3p_shared_genes	hsa.miR.1.3p_Glioblastoma	hsa.miR.1.3p_Parkinson_disease	hsa.miR.34a.5p_shared_genes	hsa.miR.34a.5p_Glioblastoma	hsa.miR.34a.5p_Parkinson_disease	hsa.miR.155.5p_shared_genes	hsa.miR.155.5p_Glioblastoma	hsa.miR.155.5p_Parkinson_disease	hsa.miR.27a.3p_shared_genes	hsa.miR.27a.3p_Glioblastoma	hsa.miR.27a.3p_Parkinson_disease	hsa.miR.107_shared_genes	hsa.miR.107_Glioblastoma	hsa.miR.107_Parkinson_disease	hsa.let.7b.5p_shared_genes	hsa.let.7b.5p_Glioblastoma	hsa.let.7b.5p_Parkinson_disease	hsa.miR.590.3p_shared_genes	hsa.miR.590.3p_Glioblastoma	hsa.miR.590.3p_Parkinson_disease	hsa.miR.23b.3p_shared_genes	hsa.miR.23b.3p_Glioblastoma	hsa.miR.23b.3p_Parkinson_disease	hsa.miR.3163_shared_genes	hsa.miR.3163_Glioblastoma	hsa.miR.3163_Parkinson_disease	hsa.miR.374a.5p_shared_genes	hsa.miR.374a.5p_Glioblastoma	hsa.miR.374a.5p_Parkinson_disease	hsa.miR.186.5p_shared_genes	hsa.miR.186.5p_Glioblastoma	hsa.miR.186.5p_Parkinson_disease	hsa.miR.32.5p_shared_genes	hsa.miR.32.5p_Glioblastoma	hsa.miR.32.5p_Parkinson_disease
ABCA1	ABCA1	A2M	ABCA1	ABCA1	ABCA1	ABCA1	A1BG	ABCA1	ABCA1	ABCA1	A2M	ABCB1	ABCB1	ABCA7	ABCB1	ABCB1	ABCA5	ABCA1	ABCA1	ABCA1	ABCA1	ABCA1	ABCA1	ABCA1	ABCA1	A2M	ABCA1	ABCA1	ABCA1	ACTB	A1BG	ABCA5	ABCB1	ABCB1	ABCA5	ABCB6	ABCA13	A2M	ABCA1	ABCA1	ABCA1	ABCA1	ABCA1	ABCA1
ABCB1	ABCA13	ABCA1	ABCB1	ABCA13	ABCA5	ABCB1	ABCA1	ABCA5	ABCB1	ABCB1	ABCA1	ACACA	ABCC1	ABCB1	ABL1	ABCC3	ABCA7	ABL1	ABCG2	ABCA5	ABCB1	ABCB1	ABCA5	ABCB1	ABCB1	ABCA1	ACACA	ABCA13	ABCA5	ACTBL2	ABCC1	ABCC2	ABL1	ABCC1	ABCB1	ABCC8	ABCB6	ABCA5	ABCB1	ABCA13	ABCA5	ADAM10	ABCC5	ADAM10
ABL1	ABCB1	ABCB1	ABL1	ABCB1	ABCB1	ABL1	ABCB1	ABCB1	ABCB6	ABCB6	ABCA5	ACOT7	ABCC3	ABCC2	ACACA	ABCC4	ABCB1	ACACA	ABL1	ABL1	ABL1	ABCB4	ABCB1	ABCC8	ABCC1	ABCA7	ACTBL2	ABCC4	ACACA	ACTG1	ABCC4	ACAD8	ACTBL2	ABCC5	ABL1	ACTBL2	ABCC3	ABCB6	ABCB6	ABCB1	ABCB1	ADARB2	ACTC1	ADAMTSL1
ACACA	ABCC1	ABCC2	ACACA	ABCC1	ABL1	ACACA	ABCC1	ABL1	ACOT7	ABCC1	ABCA7	ACTB	ABCC5	ACACA	ACOT7	ABCC5	ABCC2	ACE	ABO	ACACA	ACTB	ABCC3	ABCC2	ABL1	ABCC3	ABCB1	ADAM10	ABCC5	ACAD8	ADAM10	ABCC5	ACO1	ADAM10	ABCG2	ACHE	ADA	ABCC5	ABCC2	ACTBL2	ABCB6	ABCB6	AIFM1	ACTR3	ADARB2
ACOT7	ABCC3	ABL1	ACTB	ABCC3	ACACA	ACE	ABCC3	ACACA	ACTB	ABCC3	ABCB1	ACTG1	ABCG2	ACOT7	ACTB	ABCG2	ABL1	ACOT7	ACACA	ACE	ACTG1	ABCC4	ABL1	ACACA	ABCC5	ABCC2	ADCYAP1	ABCG2	ACHE	ADAM17	ACAT1	ACSBG1	ADAM17	ABL1	ACTBL2	ADAM10	ABCC8	ABCC8	ACTG1	ABCC1	ACHE	APP	ADAM10	AFF1
ACTB	ABCC4	ACACA	ADAM10	ABCC4	ACAD8	ACOT7	ABCC4	ACAD8	ADA	ABCC4	ABCB6	ADA	ACACA	ACTB	ACTBL2	ABL1	ACACA	ADIPOQ	ACE	ACE2	ACTG2	ABCC5	ACAD9	ACTB	ABCC8	ABCC8	ADIPOQ	ACACA	ACO1	ADCYAP1	ACSL5	ACTB	ADCYAP1	ACAT1	ADAM10	ADCYAP1	ABCG2	ACTBL2	ADAM10	ABCC4	ACSBG1	AQP4	ADAM19	AGAP1
ACTG1	ABCC5	ACAD8	ADCYAP1	ABCC5	ACMSD	ACTB	ABCC5	ACE	ADAM10	ABCC5	ACO1	ADAM10	ACKR3	ACTG1	ACTG1	ACACA	ACAD9	AFDN	ACOT7	ACO1	ADAM10	ABL1	ACMSD	ACTG1	ABCG2	ABL1	AGT	ACAT1	ACSBG1	ADIPOQ	ACTB	ACTBL2	AHR	ACKR3	ADAM17	ADI1	ACTBL2	ADA	ADCYAP1	ABCG2	ACTBL2	ARFGEF1	ADAM23	AIFM1
ACTG2	ABCG2	ACAD9	ADCYAP1R1	ABCG2	ACO1	ADCYAP1	ABL1	ACHE	ADAM17	ABO	ACO2	ADAM17	ACOT7	ADA	ACTG2	ACACB	ACO1	AGO2	ACSS2	ACO2	ADAM17	ACAT1	ACSBG1	ACTG2	ABL1	ACACA	AHR	ACSL5	ACTBL2	AGO2	ACTBL2	ACTG1	AIMP2	ACTBL2	ADAMTSL1	AHR	ACTN4	ADAM10	ADCYAP1R1	ACACB	ACTG1	ASAP1	ADAMTS5	AMIGO2
ADA	ABL1	ACO1	ADI1	ABL1	ACO2	ADI1	ACACA	ACO2	ADCYAP1	ACAT1	ACOT7	ADI1	ACSL5	ADAM10	ADA	ACKR3	ACOT7	AHSG	ACTL8	ACOT7	ADCYAP1	ACKR3	ACTB	ADA	ACACA	ACAD8	ANGPT1	ACTBL2	ADAM10	AHR	ACTC1	ADAM10	ALDH1A1	ACTC1	ADCY5	AKR1B1	ACTR3	ADAMTSL1	ADI1	ACSS2	ADAM10	ASAP2	ADARB2	ANO3
ADAM10	ACACA	ACOT7	ADIPOQ	ACACA	ACSBG1	AFDN	ACE	ACOT7	ADGRB1	ACKR3	ACTB	AFDN	ACSS2	ADAM17	ADAM10	ACOT7	ACTB	AKT1	ACTN4	ADAMTSL1	ADCYAP1R1	ACSL5	ACTG1	ADAM10	ACACB	ACAD9	ANGPT2	ACTR3	ADAMTSL1	AHSA1	ACTG1	ADAM17	ANGPT1	ACTL8	ADCYAP1	AKT1	ADA	ADCYAP1	ADIPOQ	ACTBL2	ADCYAP1	ATG5	ADM	APH1B
ADCYAP1	ACACB	ACSBG1	AGO2	ACACB	ACTB	AGO2	ACKR3	ACTB	ADI1	ACOT7	ADA	AGO2	ACTB	ADCY5	ADAM17	ACSS2	ACTBL2	ALB	ADAM12	ADH1B	ADI1	ACSS2	ACTG2	AFDN	ACSL5	ACTB	ANXA5	ACTR5	ADCYAP1	AMFR	ACTN4	ADCYAP1	ANGPT2	ACTR3	ADRB2	ALDH1A1	ADAM10	ADI1	AGO2	ACTC1	ADCYAP1R1	ATP7A	AGGF1	APP
ADCYAP1R1	ACKR3	ACTB	AGT	ACAT1	ADAM10	AHR	ACOT7	ADCYAP1	AGO2	ACSS2	ADAM10	AIFM1	ACTG1	ADH1C	AHSA1	ACTB	ACTG1	ANGPT2	ADAM19	ADIPOQ	AFDN	ACTB	ADAM10	AGO2	ACTB	ACTG1	APAF1	ADAM10	ADH1B	APAF1	ADAM10	ADIPOQ	ANXA1	ADAM10	AFF1	ANGPT1	ADAM23	AFF1	AHR	ACTG1	ADI1	ATR	AIFM1	AQP4
AFDN	ACOT7	ACTG1	AHR	ACKR3	ADAMTSL1	AHSA1	ACSL5	ADH4	AHSA1	ACTB	ADAM17	AIMP2	ADA	ADH7	AIFM1	ACTBL2	ACTG2	ANXA5	ADAM9	ADORA1	AGO2	ACTC1	ADAM17	AHR	ACTG1	ACTG2	APC	ADAM12	ADH4	APP	ADAM12	ADRB2	APAF1	ADAM12	AFF2	ANGPT2	ADAM9	AFF2	AIFM1	ACTL8	ADIPOQ	BCL2L11	AJAP1	ARFGEF1
AGO2	ACP1	ACTG2	AKT1	ACP1	ADCYAP1	AHSG	ACSS2	ADI1	AIF1	ACTC1	ADCYAP1	AKR1B1	ADAM10	ADI1	AKT1	ACTG1	ADA	APAF1	ADAMTS1	ADRB2	AIFM1	ACTG1	ADAMTSL1	AIFM1	ACTG2	ADA	APLNR	ADAM23	ADH7	AQP4	ADAM17	AFF1	APC	ADAM17	AGAP1	ANXA1	ADAMTS4	AGFG1	ALOX5	ACTR3	AFF1	BDNF	AKT2	ARL6IP5
AGT	ACSL5	ADA	ALDH1A1	ACSL5	ADCYAP1R1	AIMP2	ACTB	AFDN	AIFM1	ACTN4	ADGRB1	AKT1	ADAM12	AFDN	ALB	ACTG2	ADAM10	APC	ADAMTS4	AFDN	ALB	ACTG2	ADCY5	AKT1	ACTN4	ADAM10	APOE	ADAM9	ADIPOQ	AQP9	ADAM19	AFF2	APLN	ADAM23	AGFG1	ANXA5	ADCYAP1	AHR	ANGPT1	ACTR5	AFF2	BRAF	ALDH1A3	ARNTL2
AHR	ACSS2	ADAM10	AMFR	ACTB	ADH1B	AKR1B1	ACTN4	AFF1	AKT1	ACTR3	ADI1	ANXA5	ADAM17	AFF1	ALDH1A1	ACTN4	ADAM17	APEX1	ADAMTS5	AFF1	ALDH1A1	ADAM10	ADCYAP1	ALDH1A1	ACTR3	ADRB2	AQP4	ADAMTS4	ADRB2	ARFGEF1	ADAM23	AGAP1	APP	ADAMDEC1	AGTR1	APAF1	ADD3	AKR1B1	ANGPT2	ADAM10	AGFG1	CALCA	ANGPTL2	ASAP1
AIFM1	ACTB	ADAMTSL1	ANGPT1	ACTC1	ADH7	AKT1	ACTR3	AFF2	ALB	ADA	AFF1	APAF1	ADAM19	AFF2	AMFR	ACTR3	ADAMTSL1	APLN	ADAMTSL4	AGAP1	AMFR	ADAM12	ADCYAP1R1	ALOX5	ADA	AFDN	AQP9	ADAMTS5	AFF1	ARG1	ADAM8	AGO2	AQP4	ADAMTS1	AHR	APC	ADGRA2	AKT1	APAF1	ADAM12	AGO2	CASK	APLP2	ASAP2
ALDH1A1	ACTC1	ADCY5	ANGPT2	ACTL8	ADI1	ALB	ACTR5	AGAP1	AMFR	ADAM10	AGAP1	APLNR	ADAM23	AGO2	ANGPT1	ADA	ADRB2	APLNR	ADAR	AGFG1	ANXA5	ADAM17	ADH1C	AMFR	ADAM10	AFF2	AR	ADAR	AFF2	ARR3	ADAM9	AHR	AR	ADAMTS4	AIMP2	APP	ADI1	ALDH1A1	APC	ADAM23	AHR	CCND3	APP	ATG5
AMFR	ACTG1	ADCYAP1	APAF1	ACTN4	ADIPOQ	ANG	ADAM19	AGFG1	APC	ADAM12	AGFG1	APOE	ADAM9	AGTR1	ANXA1	ADAM10	AFF2	APOD	ADD3	AGO2	APC	ADAM19	ADI1	ANGPT1	ADAM12	AGAP1	ARFGEF1	ADARB1	AGAP1	ASAP1	ADAMDEC1	AHSA1	ARFGEF1	ADAMTS5	ALDH1A1	ARFGEF1	ADIPOR1	ALDH1A2	APOB	ADAM8	AIFM1	CD69	APPL2	ATOX1
ANGPT1	ACTG2	ADCYAP1R1	APC	ACTR3	AFF1	ANGPT1	ADAM9	AGO2	APEX1	ADAM17	AGO2	AQP4	ADAMTSL4	AIFM1	ANXA5	ADAM17	AGFG1	AQP1	ADGRB3	AHSG	APLN	ADAM23	ADORA1	ANXA1	ADAM23	AGO2	ARG1	ADCYAP1	AGFG1	ATF4	ADAMTS1	AKR1A1	ARG1	ADCYAP1	ANGPT1	ARRB1	ADM	AMIGO2	APP	ADAM9	AKR1A1	CDC42	AQP4	ATP7A
ANXA1	ACTN4	ADH1C	APEX1	ADAM10	AFF2	ANXA1	ADAMTS1	AGTR1	APOB	ADAM19	AHSA1	AR	ADARB1	AIMP2	APAF1	ADAM19	AGTR1	AQP4	ADGRE3	AKT1	APP	ADAM9	ADORA2A	APAF1	ADAM9	AGTR1	ASAH1	ADD3	AGT	ATN1	ADAMTS5	ALDH1A2	ARNTL	ADD3	ANGPT2	ASAP1	ADRM1	ANGPT1	AQP1	ADAMDEC1	ALOX5	CDK6	AQP8	ATR
ANXA5	ACTR3	ADORA1	APOB	ADAM12	AGAP1	ANXA5	ADAMTS5	AHR	APOE	ADAMTS1	AIF1	ARRB1	ADGRE2	AKR1A1	APC	ADAM23	AHSA1	ARFGEF1	ADGRG1	ALB	AQP4	ADAMTS1	ADRB2	APC	ADAMTS1	AHR	ASAP1	ADGRE5	AHR	ATP5F1B	ADCYAP1	AMBRA1	ASAH1	ADRA1A	ANKRD50	ASAP2	AGGF1	ANGPT2	AR	ADAR	AMBRA1	CDKN1B	ARF1	ATXN10
APAF1	ADA	ADORA2A	APP	ADAM23	AGFG1	APC	ADAMTSL4	AHSA1	APP	ADAMTS5	AIFM1	ASAP1	ADI1	AKR1B1	APOB	ADAM9	AIFM1	ARG1	ADGRL4	ALDH1A2	ARFGEF1	ADAMTS5	AFDN	APLNR	ADAMTS4	AIFM1	ATG5	ADGRL4	ALAD	ATP6AP2	ADD3	AMFR	ASAP1	ADRA2B	ANO3	ASCL1	AGR2	ANKRD50	ARFGEF1	ADARB1	AMIGO2	CNDP1	ARFGEF1	ATXN3
APC	ADAM10	ADRB2	AQP4	ADAM9	AGO2	APEX1	ADARB1	AHSG	APRT	ADAMTSL4	AKR1A1	ASAP2	ADIPOR2	AKT1	APOE	ADAMTS1	AKR1A1	ARNTL	ADIPOQ	AMBRA1	ARNTL	ADAR	AFF2	APOB	ADAMTS5	AKR1A1	ATG7	ADIPOQ	AMIGO2	ATR	ADGRE5	ANKHD1	ASAP2	AGGF1	ANXA1	ATM	AHI1	ANXA1	ARRB1	ADCYAP1	ANGPT1	CNR1	ARFGEF2	BCL2L11
APEX1	ADAM12	AFDN	AQP9	ADAMTS1	AGT	APLN	ADCYAP1	AIMP2	AQP1	ADAR	AKT1	ASCL1	ADM	ALAD	APP	ADAMTS4	AKT1	ARRB1	ADIPOR2	ANGPT2	ASAH1	ADCYAP1	AGFG1	APOE	ADARB1	AKT1	ATM	ADIPOR1	ANGPT1	BAG3	ADGRL4	ANKRD50	ASCL1	AHI1	APAF1	ATP6AP2	AHR	ANXA5	ASAP1	ADCYAP1R1	ANGPT2	COX8A	ARHGAP24	BDNF
APLN	ADAM19	AGER	AR	ADAMTS4	AHR	APOB	ADD3	AKR1A1	ARFGEF1	ADCYAP1	ALAD	ASIC2	ADRA2B	AMIGO2	AQP1	ADAMTS5	ALAD	ASAH1	ADRA1A	ANK1	ASCL1	ADCYAP1R1	AGO2	APP	ADGRE2	ALDH1A1	ATP7A	ADIPOR2	ANGPT2	BCL2	ADIPOQ	APAF1	ASIC2	AHR	APC	AXIN2	AIMP1	APAF1	ASIC2	ADI1	ANK2	CREB1	ARL4C	BRAF
APLNR	ADAM23	AGFG1	ARFGEF1	ADAMTS5	AKT1	APP	ADGRG1	AKR1B1	ARG1	ADD3	ALB	ATF4	AFDN	ANK2	AQP4	ADAR	ALB	ASAP1	AFDN	ANK2	ATG5	ADGRB3	AIFM1	APRT	ADGRG1	ALOX5	ATR	AGGF1	ANK1	BCL2L1	ADIPOR2	APP	ATG5	AICDA	APH1B	B3GAT1	AJUBA	APC	ATG5	ADIPOQ	ANKRD50	CRYZ	ASAP1	C19orf12
APOB	ADAM9	AGO2	ARG1	ADAMTSL4	ALDH1A1	APRT	ADI1	AKT1	ARSA	ADGRB1	ALDH1A2	ATG5	AGAP2	ANKRD50	ARFGEF1	ADD3	ALDH1A1	ATN1	AGAP2	ANKRD50	ATN1	ADGRE2	ALAD	AQP1	ADGRL4	AMFR	AXIN2	AGR2	ANK2	BECN1	ADM	AQP4	ATP7A	AIMP2	APLN	BACE1	AKR1B1	APH1B	ATG7	ADIPOR1	ANO3	CTNNB1	ASAP2	CALCA
APOD	ADAMTS1	AGT	ARNTL	ADAR	ALDH2	AQP1	ADIPOR2	ALB	ASAH1	ADGRE5	ALDH2	ATG7	AGO2	ANXA5	ARG1	ADGRA2	ALDH1A2	ATP7A	AGGF1	ANO3	ATP5F1B	ADGRE5	ALB	AR	ADIPOR1	ANGPT1	B3GAT1	AGT	ANKHD1	BMI1	ADRA2B	AQP9	AXIN2	AJAP1	APP	BAG1	AKR1B10	APP	ATM	ADIPOR2	APAF1	CUX1	ASPM	CALD1
APOE	ADAMTS5	AGTR1	ASAH1	ADARB1	AMFR	AR	ADM	AMIGO2	ASAP1	ADGRG1	AMFR	ATM	AHCY	APAF1	ARNTL	ADGRL4	AMFR	ATR	AGO2	ANXA5	ATP7A	ADI1	ALDH1A1	ARFGEF1	ADIPOR2	ANK1	BACE1	AHI1	ANKRD50	BNIP3L	AGAP2	ARF3	B3GAT1	AKAP1	AQP4	BCHE	AKT1	ARFGAP1	ATP6AP2	ADRM1	APC	CXADR	ATG5	CASK
APP	ADAR	AHR	ASAP1	ADCYAP1	AMIGO2	ARFGEF1	AFDN	ANG	ASAP2	ADI1	ANK1	ATN1	AHNAK	APLNR	ARRB1	ADIPOR1	AMIGO2	AXIN1	AHI1	AOC1	AXIN2	ADIPOR1	ALDH2	ASAP1	ADRA1A	ANKRD50	BAG1	AHNAK	ANO3	BRCC3	AGGF1	ARFGEF1	B4GALNT1	ALCAM	AR	BCL2	AKT3	ARFGEF1	ATP7A	AGO2	APH1B	CXCL12	ATMIN	CCND3
AQP1	ADARB1	AIFM1	ASCL1	ADCYAP1R1	ANGPT1	ARNTL	AGGF1	ANGPT1	ATF4	ADIPOR2	ANKRD50	ATP7A	AIFM1	APOE	ASAP1	ADM	ANGPT1	B4GALNT1	AHNAK	APAF1	B3GAT1	ADM	AMFR	ASAP2	ADRM1	ANXA1	BCHE	AHR	ANXA5	CA2	AGO2	ARG1	BCL2	ALDH1A1	ARC	BCL2L11	ALCAM	ARID2	ATR	AHNAK	APOB	DAPK1	ATP2A2	CD180
AQP4	ADCYAP1	AKR1A1	ATG5	ADD3	ANGPT2	ASAP1	AGO2	ANK2	ATG5	ADM	APC	AXIN2	AIMP2	AQP4	ASAP2	AHI1	ANKHD1	BACE1	AHSG	APC	BACE1	ADRA2B	AMIGO2	ASCL1	AFDN	APAF1	BCL2	AICDA	APAF1	CALCR	AGR2	ARR3	BCL2L11	ALDH1A3	ARFGEF1	BDNF	ALDH1A1	ARIH1	BAG1	AHR	APP	DCC	ATP7A	CD2AP
AR	ADCYAP1R1	ALAD	ATG7	ADI1	ANK1	ASAP2	AGRP	ANKHD1	ATG7	AEBP1	APEX1	B3GAT1	AKR1B1	AR	ATF4	AHNAK	ANO3	BAX	AICDA	APEX1	BAG1	AFDN	ANK1	ATF4	AGAP2	APC	BCL2L11	AIMP1	APC	CALR	AHI1	ASAP1	BCR	ALKBH1	ARG1	BMI1	ALDH3A1	ARL6IP5	BCL2L11	AICDA	AQP1	DICER1	ATP7B	CD69
ARFGEF1	ADGRA2	ALDH1A1	ATM	ADIPOQ	ANK2	ASCL1	AGXT	ANKRD50	ATM	AGO2	APOB	BACE1	AKT1	ARC	ATG5	AHSA1	ANXA1	BCHE	AKR1B10	APLN	BCL2	AGO2	ANK2	ATM	AGO2	APLNR	BDNF	AJAP1	APLNR	CASK	AHNAK	ASXL1	BDNF	AMOT	ARID2	BMP2	AMOT	ARNTL2	BCR	AIFM1	AR	DNMT1	ATR	CDC42
ASAH1	ADGRE2	ALDH2	ATP7A	ADIPOR1	ANKHD1	ATF4	AHNAK	ANXA1	ATN1	AHNAK	APOE	BAG1	AKT1S1	ARF3	ATN1	AICDA	ANXA5	BCL2L1	AKT1	APLNR	BCL2L11	AHNAK	ANKRD50	ATN1	AHI1	APOB	BMI1	AKT2	APOE	CASP3	AHR	ATAD1	BECN1	ANGPT1	ARIH1	BNIP3L	AMOTL2	ARRB1	BDNF	AIMP1	ARFGEF1	DST	ATRX	CDH8
ASAP1	ADGRE5	AMFR	ATR	ADIPOR2	ANKRD50	ATG5	AHR	ANXA5	ATP7A	AHSA1	APP	BAG3	AKT2	ARID2	ATP5F1B	AIFM1	APAF1	BCL2L11	AKT1S1	APOD	BCR	AIFM1	ANO3	ATP1A3	AHNAK	APOE	BMP2	ALCAM	AQP4	CASP7	AHSA1	ATF2	BMI1	ANGPT2	ARL6IP5	CA12	ANGPT1	ASAP1	BECN1	AJAP1	ARIH1	EGFR	AURKA	CDK5R1
ASAP2	ADGRL4	AMIGO2	AXIN2	ADM	APAF1	ATM	AHSA1	APC	ATR	AIF1	APRT	BAX	AKT3	ARL6IP5	ATP6AP2	AIMP1	APC	BCR	AKT3	AQP1	BDNF	AJUBA	ANXA5	ATP5F1B	AHR	APP	BMX	ALDH1A3	AQP9	CAT	AIMP1	ATF4	BMP2	ANGPTL3	ARNTL	CA2	ANGPT2	ASAP2	BMI1	AJUBA	ARRB1	EGR1	AXL	CDK6
ATG5	ADIPOR1	ANGPT1	BAG1	AGGF1	APC	ATP1A3	AHSG	APEX1	B4GALNT1	AIFM1	AQP1	BCL2	ALCAM	ARNTL2	ATP7A	AJUBA	APOB	BDNF	ALB	AQP4	BECN1	AKT2	APBB1	ATR	AIFM1	APRT	BNIP3L	ALDH7A1	AR	CAV1	AKAP1	ATG12	BNIP3L	ANKDD1A	ARNTL2	CALCR	ANGPTL3	ASCL1	BMX	AKAP1	ASAP1	EIF4EBP1	BACH1	CDKL5
ATN1	ADIPOR2	ANK1	BCL2	AGO2	APEX1	ATP6AP2	AIMP1	APH1B	BAG1	AIM2	ARC	BCL2L1	ALKBH5	ARRB1	ATR	AKAP1	APOE	BMI1	ALCAM	ARF3	BMX	AKT3	APC	AXIN2	AJAP1	AQP1	BRAF	ALG2	ARFGEF1	CAV2	AKT1S1	ATG13	BRCC3	ANO6	ARPC3	CASK	ANGPTL4	ASXL1	BNIP3L	AKR1B10	ASIC2	EZH2	BAK1	CDKN1B
ATP5F1B	ADM	ANK2	BCL2L1	AGT	APH1B	ATP7A	AIMP2	APLN	BAG3	AIMP1	ARF3	BCL2L11	AMOT	ASAP1	AXIN2	AKR1B10	APP	BNIP3L	ALDH1A3	ARFGAP1	BNIP3L	ALB	APLN	B3GAT1	AKR1B10	AR	BRCC3	ALKBH1	ARG1	CCK	ALCAM	ATN1	CALCR	ANP32B	ASAH1	CASP1	ANO6	ATF2	BRAF	AKT1S1	ATAD1	FADD	BCAT1	CHCHD10
ATP7A	ADRA2B	ANKRD50	BCL2L11	AHI1	APOB	AXIN1	AJUBA	APOB	BAX	AJUBA	ARFGAP1	BDNF	AMOTL2	ASAP2	BAG1	AKT1	AQP1	BRAF	ALG2	ARFGEF1	BRAF	ALCAM	APP	BAG1	AKT1	ARFGAP1	CA2	ALKBH2	ARIH1	CCN2	AMFR	ATOX1	CAPN1	ANTXR2	ASAP1	CASP3	ANTXR2	ATM	CA12	ALDH7A1	ATF2	FASLG	BCAT2	CHST1
ATR	AEBP1	ANO3	BDNF	AHR	APOC3	BACE1	AKAP1	APP	BCL2	AKR1B10	ARFGEF1	BECN1	ANO6	ASCL1	BCL2	AKT1S1	AQP4	BRCC3	ALKBH2	ARG1	CA2	ALDH1A1	AQP4	BAX	AKT1S1	ARFGEF1	CALCA	ALKBH5	ARL6IP5	CD44	AMOT	ATP13A4	CASK	ANXA1	ASAP2	CASP8	ANXA1	ATP6AP2	CALCA	ALG2	ATG12	FBXW7	BCL2L11	CIT
AXIN2	AFDN	ANXA1	BECN1	AICDA	APP	BAG1	AKR1B1	APRT	BCL2L1	AKT1	ARG1	BMI1	ANP32B	ASIC2	BCL2L11	AKT3	ARF3	CA12	ALPP	ARID2	CALCA	ALG2	ARC	BCL2	AKT2	ARID2	CALCR	AMOTL2	ARNTL2	CD46	AMOTL2	ATP2C1	CASP3	ANXA7	ASCL1	CAST	ANXA2	ATXN10	CASK	ALK	ATG5	FGF2	BCL2L13	CLOCK
BACE1	AGAP2-AS1	ANXA5	BMI1	AIMP1	AQP4	BAX	AKR1B10	AQP1	BDNF	AKT1S1	ARID2	BNIP3L	ANTXR2	ASXL1	BDNF	ALB	ARFGEF1	CALCR	AMOTL2	ARIH1	CAPN1	AMFR	ARFGEF1	BCL2L1	AKT3	ARIH1	CALR	ANGPT1	ASAH1	CD68	ANGPTL2	ATP5F1B	CAST	APAF1	ASIC2	CAV1	ANXA5	AXIN2	CASP3	ALKBH1	ATG7	FGF9	BCL6	CNDP1
BAG1	AGGF1	APAF1	BNIP3L	AJAP1	AQP9	BCL2L1	AKT1	AR	BECN1	AKT2	ARIH1	BRAF	ANXA5	ATF2	BRAF	ALCAM	ARG1	CALR	ANGPT2	ARL6IP5	CASK	AMOT	ARID2	BCL2L11	ALCAM	ARNTL2	CASP3	ANGPT2	ASAP1	CD69	ANP32B	ATP6AP2	CAT	APC	ASXL1	CAV2	ANXA7	B3GAT1	CASR	ALKBH5	ATM	FNDC3B	BDNF	CNR1
BAX	AGO2	APC	BRAF	AKT1	AR	BCL2L11	AKT1S1	ARF3	BMI1	AKT3	ARL6IP5	CALCA	APAF1	ATF4	CA2	ALDH1A1	ARID2	CAPN1	ANGPT4	ARNTL	CASP1	AMOTL2	ARIH1	BMP2	ALDH1A1	ASAP1	CASP8	ANGPTL3	ASXL1	CDK1	ANTXR2	ATR	CAV1	API5	ATAD1	CCL2	APAF1	BACE1	CAST	ALOX5	ATOX1	FOSL2	BMP7	CNTN1
BCL2	AGT	APEX1	CALCR	AKT3	ARC	BDNF	AKT2	ARFGAP1	BMX	ALB	ARNTL2	CALCR	APLNR	ATG5	CASK	ALKBH5	ARIH1	CASP8	ANGPTL2	ARRB1	CASR	ANGPT4	ARL6IP5	BNIP3L	ALDH3A1	ASAP2	CASR	ANKDD1A	ATF2	CDK6	ANXA2	ATXN10	CAV2	APLN	ATF2	CCN2	APC	BACE2	CAV1	AMOT	ATP1B4	FST	BMPR1A	COL19A1
BCL2L1	AHI1	APLN	CASK	ALCAM	ARFGEF1	BECN1	AKT3	ARFGEF1	BNIP3L	ALCAM	ARPC3	CAPN1	APLP2	ATG7	CASP3	AMELX	ARL6IP5	CASR	ANGPTL6	ASAH1	CAV1	ANGPTL2	ARNTL	BRAF	ALDH7A1	ASCL1	CAT	ANKRD36B	ATG5	CDKN1A	APAF1	ATXN3	CCL2	APP	ATG12	CD24	APCDD1	BAG1	CAV2	AMOTL2	ATP2C1	FYN	BRAF	COX8A
BCL2L11	AHR	APLNR	CASP3	ALDH1A1	ARG1	BNIP3L	ALB	ARID2	BRAF	ALDH1A3	ARSA	CASP1	APOE	ATM	CASP8	AMFR	ARNTL	CAT	ANKDD1A	ASAP1	CAV2	ANKS4B	ARNTL2	BRCC3	ALKBH1	ASPSCR1	CAV1	ANKS4B	ATG7	CDKN2B	APLP2	B3GALT4	CCR3	AQP4	ATG13	CD36	APOBEC3C	BAP1	CCR5	ANGPT1	ATP6AP2	GATA2	BRD2	CPLX1
BCR	AIFM1	APOB	CASP7	ALDH7A1	ARID2	BRAF	ALCAM	ARIH1	BRCC3	ALDH3A1	ASAH1	CASP3	AQP4	ATN1	CASP9	AMOT	ARNTL2	CAV1	ANKRD36B	ASIP	CCL2	ANTXR2	ASAH1	CA12	ALOX5	ASXL1	CAV2	ANO1	ATM	CLU	APOBEC3C	BAG3	CD200	AR	ATG5	CD44	APP	BCHE	CCR7	ANGPT2	ATP7A	GLUL	BRMS1L	CREB1
BDNF	AIMP1	APOD	CASP8	ALG2	ARIH1	CA12	ALG2	ARL6IP5	CA12	ALDH7A1	ASAP1	CASP7	AR	ATOX1	CAT	AMOTL2	ARPC3	CCK	ANKS4B	ATF2	CCN2	ANXA5	ASCL1	CA2	AMFR	ATF2	CCL5	ANO6	ATOX1	CNR1	APP	BCL2	CD24	ARAF	ATOX1	CD47	APPL2	BCL2	CD274	ANKRD36B	ATR	GPR151	BTBD2	CRY1
BECN1	AKR1B10	APOE	CASP9	ALKBH5	ARL6IP5	CA2	ALPP	ARNTL	CA2	ALG2	ASAP2	CASP8	ARAF	ATP2C1	CAV1	ANGPT1	ARRB1	CCR2	ANO6	ATN1	CCND3	APC	ATG12	CALCR	AMOT	ATF4	CCR2	ANTXR2	ATP1B4	COL11A2	AQP4	BCL2L1	CD44	ARFGEF1	ATP2C1	CD69	ARFGEF1	BCL2L11	CD46	ANO6	ATXN10	GPR158	BTC	CRYZ
BMI1	AKT1S1	APP	CAST	AMELX	ARNTL	CALR	AMOT	ASAP1	CALR	ALKBH2	ASPSCR1	CASP9	AREG	ATP7A	CAV2	ANGPTL2	ASAP1	CCR3	ANP32B	ATP7A	CCR5	APCDD1	ATG13	CALR	ANGPT1	ATG12	CCR5	ANXA2	ATP2C1	COL17A1	AQP9	BDNF-AS	CD46	ARFGEF2	ATP7A	CDK1	ARFGEF2	BDNF	CDC42	ANTXR2	ATXN3	GRK5	BTG1	CSMD1
BMX	AKT3	AQP1	CAT	AMFR	ARNTL2	CAPN1	AMOTL2	ASAP2	CAPN1	ALKBH5	ASXL1	CAT	ARFGEF2	AXIN2	CBS	ANGPTL3	ASAP2	CCR5	ANTXR2	ATR	CD19	API5	ATG16L1	CASK	ANGPTL2	ATG16L1	CD28	ANXA5	ATP7A	COL18A1	AREG	BECN1	CD47	ARG1	ATXN3	CDK6	ARHGAP26	BGLAP	CDK1	APAF1	BAG1	GRM2	BTG2	CSNK1G3
BRAF	ALCAM	AQP4	CAV1	AMOT	ASAH1	CASK	ANG	ASCL1	CASK	ALPI	ATAD1	CAV2	ARG2	B3GALT4	CCL2	ANGPTL4	ASXL1	CCR7	ANXA5	ATXN10	CD24	APLN	ATG5	CASP3	ANGPTL4	ATM	CD38	AP5M1	ATR	COX5A	ARFGEF1	BMI1	CD68	ARHGAP21	AXIN2	CDKN1B	ARHGEF11	BMI1	CDK6	APC	BAG5	GSK3B	BUB3	CTNNB1
CA12	ALDH1A1	AR	CAV2	ANGPT1	ASAP1	CASP3	ANGPT1	ASPSCR1	CASP3	ALPP	ATF2	CCL2	ARHGAP1	B3GAT1	CCN2	ANKRD36B	ATAD1	CD14	AP5M1	AXIN1	CD274	APLP2	ATN1	CAV2	ANKRD36B	ATN1	CD44	APAF1	ATXN10	COX8A	ARFGEF2	BNIP3L	CD69	ARHGAP24	B3GAT1	CEBPB	ARHGEF2	BMP2	CDKN1A	APCDD1	BCL2L11	HDAC2	CAD	CUX1
CA2	ALDH1A3	ARC	CCL2	ANGPT2	ASCL1	CASP7	ANGPTL4	ASXL1	CASP7	AMFR	ATF4	CCL3	ARHGAP21	BACE1	CCND3	ANTXR2	ATF4	CD200	APAF1	B4GALNT1	CD28	APOBEC3C	ATP13A2	CCL2	ANOS1	ATOX1	CD46	APC	ATXN2	CPOX	ARG1	BRCC3	CDC42	ARHGAP26	B4GALNT1	CHI3L1	ARHGEF26	BNIP3L	CDKN1B	API5	BCR	HDAC9	CADM1	CXADR
CALR	ALDH7A1	ARF3	CCR2	ANGPTL3	ATAD1	CASP9	ANKRD36B	ATAD1	CASP9	AMOT	ATG12	CCND3	ARHGAP24	BACE2	CD24	ANXA1	ATG16L1	CD274	APC	BACE1	CD36	APP	ATP13A4	CCL3	ANP32B	ATP1A3	CD47	API5	ATXN3	CRK	ARHGEF2	CA2	CDK6	ARHGEF2	BARX1	CLDN1	ARHGEF28	C1R	CDKN2B	APLP2	BDNF	HGF	CALCA	CXCL12
CASK	ALG2	ARFGEF1	CD24	ANKDD1A	ATF2	CAST	ANO1	ATF4	CAST	AMOTL2	ATG13	CD200	ARHGAP26	BAG1	CD274	ANXA2	ATG5	CD28	APEX1	BACE2	CD47	AQP4	ATP1B4	CCN2	ANTXR2	ATP2C1	CDC42	APLNR	AXIN2	CSF1	ARHGEF6	CAB39L	CDKN1A	ARHGEF28	BCL2	CLU	ARHGEF6	CA12	CHRM3	APOB	BDNF-AS	HIPK2	CALM3	CYP20A1
CASP1	ALKBH2	ARID2	CD28	ANO1	ATG5	CAT	ANO6	ATG12	CAT	ANGPTL4	ATG16L1	CD24	ARHGEF26	BAG3	CD28	ANXA5	ATN1	CD36	API5	BAP1	CDC42	ARAF	ATP5F1B	CCND3	ANXA1	ATP5F1B	CDK1	APOE	B3GAT1	CTNNB1	ARHGEF7	CACUL1	CEBPB	ARHGEF6	BCL2L11	CNR1	ARHGEF7	CA2	CLDN1	APP	BECN1	HNRNPA1	CAMK2A	CYP2C19
CASP7	ALKBH5	ARIH1	CD34	ANO6	ATG7	CAV1	ANTXR2	ATG16L1	CAV1	ANKRD36B	ATG5	CD34	ARHGEF28	BAX	CD36	AP5M1	ATP13A4	CD38	APLN	BAX	CDK1	ARF4	ATP7A	CCR5	AP5M1	ATR	CDK6	AQP4	BACE1	CTSD	ARNT2	CACYBP	CHRM3	ARHGEF7	BCR	COL11A2	ARL4C	CA8	CNBP	APPL2	BMI1	HSPA4	CAMTA1	DAPK1
CASP8	AMFR	ARL6IP5	CD36	ANP32B	ATM	CAV2	ANXA1	ATG5	CAV2	ANO1	ATG7	CD44	ARHGEF6	BCKDK	CD38	APAF1	ATP2C1	CD44	APLNR	BCHE	CDK6	ARFGEF1	ATXN2	CCR7	APAF1	ATXN2	CDKN1A	AQP9	BACE2	CTSK	ARR3	CALCR	CLDN1	ARL4C	BDNF	COL18A1	ARNT2	CALCR	CP	AQP1	BMX	ICAM1	CANX	DCC
CASR	AMOT	ARNTL2	CD38	ANTXR2	ATP13A4	CBS	ANXA2	ATM	CBS	ANO6	ATM	CD46	ARHGEF7	BCL2	CD44	APC	ATP5F1B	CD46	APLP2	BCL2L1	CDKN1A	ARFGEF2	AXIN2	CD200	APC	ATXN3	CDKN1B	AR	BAG1	CTSL	ASAP1	CALR	CLN3	ARNTL	BDNF-AS	CPOX	ARRB1	CALD1	CPOX	AR	BNIP3L	IFNG	CASK	DDIT4
CAST	AMOTL2	ASAH1	CD44	ANXA7	ATP1B4	CCL2	ANXA5	ATP1A3	CCL2	ANOS1	ATN1	CD47	ARRB1	BCL2L1	CD46	API5	ATP6AP2	CDC42	APOD	BCL2L11	CDKN1B	ARG2	B3GAT1	CD274	API5	AXIN2	CDKN2B	AREG	BAG5	CUL1	ASPM	CASK	CNR1	ASAH1	BECN1	CREB1	ASAP1	CASK	CREB1	ARFGEF1	BRAF	KLF4	CBX6	DICER1
CAT	ANGPT1	ASAP1	CD46	APAF1	ATP2C1	CCN2	ANXA7	ATP6AP2	CCN2	ANP32B	ATOX1	CD68	ASAP1	BCL2L11	CD47	APLP2	ATP7A	CDK6	AQP1	BCR	CDKN2B	ARHGAP1	BACE1	CD46	APLNR	B3GAT1	CEACAM1	ARF4	BCHE	CXCL12	ASS1	CASP3	CNTN2	ASAP1	BIN3	CRISP2	ASAP2	CASP1	CRK	ARFGEF2	C19orf12	KLF6	CCDC6	DMRT1
CAV1	ANGPTL4	ASAP2	CD47	APC	ATP7A	CCND3	AP5M1	ATP7A	CCND3	ANTXR2	ATP13A2	CD69	ASAP2	BDNF	CD68	APOB	ATR	CDKN1A	AQP4	BDNF	CHRM3	ARHGAP21	BACE2	CD47	APLP2	BACE2	CHRM3	ARFGEF1	BCL2	CXCL8	ATF3	CASP7	CPOX	ASAP2	BMI1	CRK	ASCL1	CASP3	CRP	ARHGAP21	C9orf72	KMT2A	CCNB1	DMRT2
CAV2	ANKRD36B	ASXL1	CD69	APEX1	ATR	CD14	APC	ATXN10	CD274	ANXA2	ATP2C1	CDK1	ASCL1	BECN1	CDC42	APOBEC3C	ATXN10	CEACAM1	ARFGEF1	BDNF-AS	CLN3	ARHGAP24	BAG1	CDK1	APOB	BAG1	CLDN1	ARFGEF2	BCL2L11	CYLD	ATF4	CAT	CREB1	ASCL1	BMP2	CRMP1	ASPA	CASP8	CRYZ	ARHGAP26	CA12	LAMC2	CCND2	DNAJB1
CBS	ANKS4B	ATF2	CDC42	API5	ATXN10	CD24	APCDD1	ATXN3	CD28	ANXA7	ATP7A	CDK6	ASIC1	BIN1	CDK1	APOE	ATXN3	CHI3L1	ARFGEF2	BIN1	CLU	ARHGAP26	BAG5	CDK6	APOE	BAG5	CNR1	ARG1	BDNF	DAPK1	ATF6	CAV1	CRK	ASIC2	BNIP3L	CRYAB	ASS1	CAST	CSF1R	ARHGEF6	CA8	LIN28A	CCND3	DNAJB9
CCK	ANO6	ATG13	CDK1	APOB	ATXN3	CD274	APEX1	AXIN1	CD44	AP5M1	ATR	CDKN1A	ASIC2	BMI1	CDK5	APP	AXIN2	CHRM3	ARG1	BIN3	CNDP1	ARHGEF2	BAP1	CDKN1A	APP	BAX	COL11A2	ARHGAP21	BMI1	DBI	ATMIN	CAV2	CSF1	ASIC4	BRCC3	CST3	ATAD2B	CAV1	CST3	ARHGEF7	CAB39L	LRP6	CCNG2	DNAJC13
CCL2	ANOS1	ATG5	CDK6	APOBEC3A	AXIN2	CD36	API5	BACE1	CD46	APC	ATXN10	CDKN1B	ASL	BNIP3L	CDK6	APPL2	BACE2	CLU	ARHGAP21	BMI1	CNR1	ARHGEF7	BCKDK	CDKN1B	APRT	BCL2	COL17A1	ARHGAP24	BMP2	DBN1	ATN1	CCDC62	CSF2	ASPA	C9orf72	CTNNB1	ATF5	CAV2	CTNNA3	ARNT2	CACUL1	MACF1	CCNO	DNMT1
CCN2	ANTXR2	ATN1	CDKN1B	APP	BAG1	CD44	APLN	BACE2	CD47	APEX1	ATXN3	CDKN2A	ASPM	BRAF	CDKN1A	AQP1	BAG1	CNR1	ARHGEF26	BNIP3L	COX5A	ARL4C	BCL2	CDKN2A	AQP1	BCL2L1	CP	ARHGEF2	BMS1	DCDC2	ATP1A1	CCDC82	CUX1	ATAD2B	CA8	CTSD	ATM	CCL2	CTSB	ARRB1	CADPS2	MAP1B	CCT5	DNMT3B
CCND3	ANXA1	ATOX1	CDKN2B	APPL2	BAG5	CDC42	APOB	BAG1	CDC42	API5	B4GALNT1	CDKN2B	ASS1	BRINP1	CDKN1B	AQP4	BAG5	COL11A2	ARHGEF28	BRAF	CREB1	ARNTL	BCL2L11	CDKN2B	AR	BCL2L11	CREB1	ARHGEF26	BMX	DCTN4	ATP2A2	CCK	CX3CR1	ATF1	CAB39L	CX3CL1	ATMIN	CCN2	CTSK	ASAP1	CALB1	MAPK8	CCT6A	DPYD
CCR5	ANXA5	ATP13A2	CEACAM1	AQP4	BCL2	CDK1	APOBEC3C	BAG5	CDK1	APLP2	BACE2	CEACAM1	ATAD2B	C9orf72	CDKN2A	ARF1	BAP1	COL18A1	ARHGEF6	BRCC3	CST3	ASAH1	BCR	CLDN1	ARF4	BGLAP	CRK	ARHGEF6	BNIP3L	DENR	ATP5F1A	CCN2	CXADR	ATF3	CACUL1	CXADR	ATP1A1	CD200R1	CUX1	ASCC1	CALCA	MBD2	CD226	DST
CD19	ANXA7	ATP1B4	CEBPB	AQP9	BCL2L1	CDK6	APP	BARX1	CDK5	APOB	BAG1	CEBPB	ATF1	CACNA1A	CDKN2B	ARF4	BCL2	CREB1	ARHGEF7	C1QC	CTNNA3	ASCL1	BDNF	CLN3	ARFGEF1	BIN3	CRYZ	ARHGEF7	BRAF	DICER1	ATP5F1B	CD2AP	CXCL12	ATF6	CALB1	CXCL12	ATP1B2	CD24	CXADR	ASIC1	CASK	MCL1	CD69	DYNLT3
CD24	APAF1	ATP2C1	CHRM3	AR	BCL2L11	CDKN1A	APPL2	BAX	CDK6	APOBEC3C	BAG3	CIB1	ATF3	CALB1	CEBPB	ARFGEF1	BCL2L11	CRISP2	ARL4C	C9orf72	CTNNB1	ASIC1	BECN1	CNBP	ARG2	BMP2	CTNNA3	ARNT2	BRCC3	DLD	ATP6AP2	CD44	CXCR4	ATG5	CALCOCO2	CYBB	ATP2A2	CD2AP	CYBB	ASIC2	CASP3	MTDH	CDC42	EGFR
CD274	APC	ATP5F1B	CLDN1	ARF4	BDNF	CDKN1B	APRT	BCL2L1	CDKN1A	APOE	BAG5	CLN3	ATF4	CALB2	CLDN1	ARFGEF2	BDNF	CRK	ARNT2	CA12	CTSD	ASPM	BMX	COX8A	ARHGAP1	BNIP3L	CTSB	ASAH1	C1R	DNAJC5	ATR	CD46	CYLD	ATP1A1	CALCR	CYC1	ATP6AP2	CD36	CYLD	ASPM	CASR	NCL	CDC42BPA	EGR1
CD28	APCDD1	ATP7A	CNBP	ARFGEF1	BECN1	CDKN2A	AQP1	BCL2L11	CDKN1B	APP	BAP1	CLU	ATF6	CALCA	CLU	ARG1	BMS1	CRMP1	ARNTL	CAB39L	CTSL	ATF6	BNIP3L	CPOX	ARHGAP26	BPIFA2	CTSL	ASAP1	C9orf72	DNER	ATRX	CD55	CYP1B1	ATP2A2	CALD1	CYLD	ATP6V0A2	CD44	CYP27B1	ATAD2B	CAST	NEDD4L	CDCA7L	EIF1
CD36	APEX1	ATR	CNR1	ARFGEF2	BMI1	CEACAM1	AQP8	BDNF	CDKN2B	APRT	BAX	CNTN2	ATG4B	CALCOCO2	CNBP	ARHGAP21	BRAF	CSF1	ARRB1	CACNA1A	CX3CL1	ATG4B	BRAF	CREB1	ARHGEF2	BRAF	CUL1	ASPA	CA2	DNM3	AURKA	CD68	CYP27B1	ATP6V0A2	CAPN1	DAPK1	AVEN	CD47	CYP2E1	ATG5	CAV1	NEDD9	CDK6	EIF4A2
CD44	API5	ATXN10	CPOX	ARG1	BMS1	CEBPB	AR	BECN1	CEACAM1	AQP1	BCKDK	COL18A1	ATG5	CALCR	COL18A1	ARHGEF2	C1R	CST3	ASAH1	CACUL1	CXADR	ATG5	BST1	CRK	ARHGEF28	BRCC3	CUX1	ASPM	CA8	DNMT1	AXL	CD69	DAB1	ATP7A	CARTPT	DAPK2	AXIN2	CD55	DAB1	ATG7	CAV2	NEFL	CDKN1B	EIF4EBP1
CD46	APLN	ATXN2	CREB1	ARHGAP1	BNIP3L	CHI3L1	ARAF	BIN1	CEBPB	ARAF	BCL2	CP	ATG7	CALD1	COX5A	ARHGEF28	CA2	CTNNB1	ASAP1	CACYBP	CXCL8	ATG9A	C1QC	CRMP1	ARHGEF7	C9orf72	CX3CL1	ATAD2B	CAB39L	DYRK1A	B3GNT5	CDK1	DAPK1	ATP7B	CASK	DBN1	AXL	CD59	DAPK1	ATM	CCDC82	NFAT5	CDKN1C	ESRRG
CD47	APLNR	AXIN2	CRK	ARHGAP24	BRAF	CIB1	ARF4	BNIP3L	CLDN1	ARF1	BCL2L1	CPOX	ATG9A	CAPN1	COX8A	ARHGEF6	CA8	CUL1	ASIC1	CALB1	CYLD	ATN1	CA2	CRYAB	ARL4C	CA12	CXADR	ATF1	CACUL1	E2F1	BACH1	CDK5R1	DAPK2	ATRX	CASP3	DCDC2	B3GAT1	CD69	DBN1	ATMIN	CCR5	NOX4	CEBPA	EZH2
CDC42	APLP2	BACE1	CRMP1	ARHGAP26	C19orf12	CLDN1	ARFGEF1	BORCS7	CLN3	ARF4	BDNF	CREB1	ATM	CASP1	CREB1	ARL4C	CAB39L	CX3CL1	ASPA	CALB2	CYP27B1	ATP1B2	CA8	CST3	ART1	CA2	CXCL12	ATF3	CALB1	EBF3	BAG3	CDK6	DCC	AXIN2	CASP6	DCN	B3GNT5	CDA	DCDC2	ATP1B2	CCR7	OSMR	CELF2	FADD
CDK1	APOB	BACE2	CRYZ	ARHGEF11	C9orf72	CLU	ARFGEF2	BRAF	CNBP	ARFGEF1	BECN1	CRK	ATMIN	CASP3	CRK	ARNTL	CACUL1	CX3CR1	ASPM	CALCR	DAPK1	ATP2A2	CACUL1	CTSB	ASAP1	CACNA1A	CXCR4	ATG5	CALCA	EEF2	BCAT1	CDKN1A	DCDC2	AXL	CAST	DCTN4	BACE1	CDH8	DCN	ATP2A2	CD200R1	PAFAH1B1	CEP350	FASLG
CDK5	APOD	BAG1	CSF2	ARHGEF2	CA8	COL17A1	ARG2	C19orf12	CNDP1	ARFGEF2	BIN1	CSF1R	ATN1	CASP6	CRYAB	ARRB1	CADPS2	CXADR	ATAD2B	CALD1	DCN	ATP5F1A	CALB1	CUL1	ASAP2	CACUL1	CYLD	ATG7	CALCR	EGFR	BCL2	CDKN2B	DCN	B3GAT1	CAT	DECR1	BAG1	CDK1	DCTN4	ATP6AP2	CD274	PAPOLA	CHD7	FBXW7
CDK6	APOE	BAG5	CTNNB1	ARHGEF26	CACNA1A	COL18A1	ARHGAP1	C1R	CNR1	ARG1	BIN3	CTNNB1	ATP1A1	CASP7	CRYZ	ASAP1	CALCOCO2	CXCL8	ATF1	CALR	DCTN4	ATP5F1B	CALCA	CUX1	ASCL1	CADPS2	CYP1B1	ATM	CALD1	EGLN1	BCL2L1	CEACAM6	DCTN4	B3GNT5	CAV1	DICER1	BCAT1	CDK6	DENR	ATP6V0A2	CD2AP	PCNA	CHL1	FGB
CDKN1A	APP	BAP1	CTSK	ARHGEF6	CACUL1	CP	ARHGAP26	C9orf72	COX5A	ARG2	BMI1	CTSB	ATP6V0A2	CASP8	CSF1R	ASAP2	CALD1	CXCR4	ATF3	CAPN1	DECR1	ATP7A	CALD1	CXCL8	ASIC1	CALB1	CYP2B6	ATMIN	CALR	EGR1	BCL2L2	CHCHD10	DECR1	B4GALNT1	CAV2	DLD	BCHE	CDKN1B	DHDDS	ATP7A	CD46	PDIA3	CHRM2	FGF2
CDKN1B	APPL2	BAX	CTSL	ARHGEF7	CADPS2	CPOX	ARHGEF26	CA12	CPOX	ARHGAP1	BMS1	CTSD	ATP7A	CASP9	CTNNA3	ASL	CARD16	CYLD	ATG9A	CARD16	DENR	AURKA	CAPN1	CXCR4	ASIC3	CALCOCO2	DAB1	ATP2A2	CARTPT	EIF3A	BECN1	CHRNA5	DICER1	BAALC	CCDC82	DNM3	BCL2	CDKN2D	DICER1	ATR	CD55	PIK3CA	CHTOP	FGF9
CDKN2A	AQP1	BCL2	CUX1	ARL4C	CALCR	CREB1	ARHGEF28	CA2	CREB1	ARHGAP21	BMX	CUX1	AURKA	CASS4	CTNNB1	ASPM	CASK	CYP1B1	ATMIN	CARTPT	DHDDS	AURKB	CASK	CYP2B6	ASL	CALCR	DAPK2	ATP6V0A2	CASP3	EIF4EBP1	BIRC5	CISD1	DNM3	BACH1	CCL2	DPYSL2	BCL2L11	CEBPB	DLD	ATRX	CDC42	PIK3CB	CIC	FKBP1A
CDKN2B	AQP4	BCL2L1	CX3CR1	ARNTL	CALD1	CRYZ	ARHGEF6	CACUL1	CRK	ARHGEF2	BNIP3L	CXCL8	AURKB	CAT	CTSL	ATAD2B	CASP3	CYP27B1	ATN1	CASP8	DICER1	AVEN	CASP1	DAB1	ASPA	CALD1	DCC	ATP7A	CASP8	ELAVL1	BMI1	CLDN7	DNMT1	BAK1	CCR3	DST	BCL6	CHI3L1	DLG4	AURKA	CDK1	PIK3CD	CLTC	FKBP9
CEBPB	AR	BCL2L11	CXADR	ASAH1	CARTPT	CSF1	ARHGEF7	CACYBP	CRYAB	ARHGEF7	BORCS7	CYBB	AXIN2	CAV2	CUX1	ATF3	CASP6	CYP2B6	ATP1A1	CASR	DLD	AXIN2	CASR	DAPK1	ASPM	CALR	DCDC2	ATR	CASR	ELAVL2	BMP4	CLOCK	DST	BCAT1	CD200	DUSP2	BDNF	CHM	DNAJC5	AXL	CDK5R1	PNO1	CNDP1	FMR1
CHRM3	AREG	BCR	CXCL12	ASAP1	CASK	CTNNB1	ARL4C	CADPS2	CRYZ	ARL4C	BRAF	CYP1B1	AXL	CCDC82	CXCL8	ATF4	CASP8	CYP2E1	ATP1B2	CAT	DLEU1	B3GAT1	CAV1	DBN1	ASS1	CARD16	DCN	ATRX	CASS4	ELF4	BMPR1B	CLU	DUSP2	BCCIP	CD200R1	DYRK1A	BEX1	CHMP2B	DNER	B3GNT5	CDK6	PPARGC1A	CNOT1	FNDC3B
CIB1	ARF4	BDNF	CXCR4	ASCL1	CASP3	CTSB	ARNT2	CALD1	CSF1	ARSA	BRCC3	DAPK1	AZIN2	CCL2	CXCR4	ATF6	CASP9	DAB1	ATP2A2	CAV1	DLG4	B3GNT5	CAV2	DCTN4	ATAD2B	CASK	DCTN4	AXIN2	CAT	ENO2	BNIP3L	CNNM2	DYRK1A	BCL2	CD24	EBF3	BEX2	CISD1	DNM3	BAALC	CDKN1A	PRDM2	CNR1	FOSL2
CLDN1	ARFGEF1	BECN1	CYBB	ASPA	CASP7	CTSL	ARNTL	CALR	CSF2	ASAH1	BST1	DBI	B3GAT1	CCL26	CYC1	ATG5	CAT	DAPK1	ATP5F1A	CBLIF	DNAJC5	BACE1	CCKAR	DDIT3	ATF1	CASP3	DENR	B3GAT1	CAV1	EPHB2	BRCC3	CNR1	EBF3	BCL2L11	CD2AP	EDN1	BHLHE40	CIT	DPP4	BAAT	CDKN1B	PRKAA2	CORO1C	FRY
CLU	ARFGEF2	BIN1	CYLD	ASPM	CASP8	CUX1	ASAP1	CAPN1	CST3	ASAP1	C19orf12	DBN1	BAALC	CCL3	CYLD	ATG9A	CAV1	DBI	ATP7A	CCK	DNER	BAG1	CCL2	DECR1	ATF4	CAV2	DICER1	B3GNT5	CAV2	ESR1	BRD2	CNTN1	EDN1	BCL2L2	CD44	EGFR	BIRC3	CLDN1	DPYSL2	BACH1	CDKN2B	PTBP1	COX8A	FST
CNBP	ARG2	BMI1	CYP1B1	ATAD2B	CASP9	CX3CL1	ASAP2	CASK	CTNNB1	ASAP2	C1R	DCTN4	BAAT	CCND3	CYP1B1	ATN1	CAV2	DBN1	ATP7B	CCKAR	DNM1L	BAK1	CCN2	DENR	ATG4B	CCL2	DLD	BAAT	CCL5	EZH2	BTG1	COL11A2	EEF2K	BCL6	CD46	EGLN1	BIRC5	CLU	DRD2	BAG1	CHCHD2	PTEN	CPE	FYN
COL18A1	ARHGAP1	BMS1	CYP27B1	ATF1	CAST	CXADR	ASCL1	CASP3	CTSB	ASCC1	C9orf72	DDIT3	BACE1	CD180	DAB1	ATP5F1B	CBS	DCC	ATR	CCKBR	DNMT1	BCAR1	CCND3	DHDDS	ATG9A	CCL3	DNM1L	BACE1	CCR2	F2R	BTG2	COL17A1	EGF	BCR	CD47	EIF3A	BMI1	CNR1	DST	BBC3	CHIT1	PTPRC	CPEB1	GAP43
CPOX	ARHGAP26	BMX	CYP2B6	ATF5	CAT	CXCL8	ASIC1	CASP6	CTSD	ASPM	CA12	DICER1	BAD	CD200	DAPK1	ATP6AP2	CCDC154	DCN	ATRX	CCR2	DPP4	BCAT1	CCR5	DICER1	ATM	CCN2	DNM3	BACH1	CCR5	F2RL1	BUB3	COL18A1	EGFR	BDNF	CD59	EIF4E	BMP2	CNTN1	DUSP2	BCAT1	CHM	RAD51	CPEB4	GATA2
CREB1	ARHGEF11	BRAF	DAB1	ATF6	CAV1	CYC1	ASPA	CASP7	CTSL	ASS1	CA2	DLD	BAG1	CD24	DBN1	ATP7A	CCDC82	DCTN4	AURKB	CCR3	DPYSL2	BCAT2	CD180	DNER	ATN1	CCND3	DST	BAG1	CD200R1	F3	C11orf65	COL5A2	EGLN1	BECN1	CD68	ELAVL1	BMP4	CNTN6	DYRK1A	BCL2L11	CHORDC1	RAP1B	CREB1	GHR
CRK	ARHGEF28	C1QC	DAPK2	ATG5	CAV2	CYP17A1	ASPM	CASP9	CUL1	ATAD3A	CA8	DLG4	BAG3	CD2AP	DCDC2	ATR	CCL2	DICER1	AXIN1	CCR5	DST	BCCIP	CD19	DNM3	ATP1A1	CCR5	DYRK1A	BCAT1	CD28	FA2H	C12orf75	COMT	EIF4E	BHLHE22	CD69	ELAVL2	BMPR1B	COL11A2	EBF3	BCL2L2	CHP1	REST	CREB3L2	GIGYF2
CRP	ARHGEF7	CA12	DCN	ATG7	CCDC62	CYP1B1	ATAD2B	CAST	CUX1	ATF1	CACUL1	DLGAP3	BAK1	CD34	DDIT3	ATRX	CCN2	DLD	B3GNT5	CCR7	DYRK1A	BCL2	CD200R1	DST	ATP1A3	CCR7	E2F1	BCCIP	CD2AP	FAS	C1D	COX5A	ELAVL1	BIRC3	CDC42	ENO2	BNIP3	COL18A1	EEF2	BCL2L2-PABPN1	CHRM3	RPS6KB1	CRKL	GLUL
CRYAB	ARL4C	CA2	DCTN4	ATM	CCDC82	DAB1	ATAD3A	CAT	CX3CL1	ATF3	CACYBP	DNAJC5	BAX	CD44	DICER1	AURKA	CCND3	DLGAP3	B4GALNT1	CD14	E2F1	BCL2L11	CD24	DUSP2	ATP2A2	CD200	EBF3	BCHE	CD38	FASN	CA2	COX8A	ELAVL2	BIRC6	CDH8	ERBB3	BNIP3L	CPOX	EEF2K	BCL6	CHRNA5	SEL1L	CRYZ	GNAQ
CRYZ	ASAH1	CA8	DENR	ATP1A1	CCL2	DAPK1	ATF1	CAV1	CXADR	ATF4	CALD1	DNER	BCAN	CD46	DNM3	AURKB	CD24	DNAJC5	BACE1	CD180	EDN1	BCL2L12	CD274	DYRK1A	ATP5F1B	CD200R1	EDN1	BCL2	CD44	FBP1	CA9	CPOX	EPHB2	BMI1	CDK5R1	ERN1	BRD4	CREB1	EGF	BCR	CHST1	SERPINA3	CTBP1	GNPDA2
CSF1	ASAP1	CACUL1	DICER1	ATP5F1A	CCR2	DBI	ATF3	CAV2	CXCL12	ATF6	CALR	DNM1L	BCAT2	CD47	DNMT1	AXIN2	CD274	DNER	BAD	CD200	EEF2	BCL2L13	CD28	EBF3	ATP6V0A2	CD274	EEF2K	BCL2L11	CD46	FDXR	CADM1	CRK	ERBB3	BMP2	CDK6	ESR1	BRMS1L	CRISP2	EGFR	BDH2	CISD1	SGK1	CTCF	GPR151
CTNNA3	ASAP2	CADPS2	DLG4	ATP6V0A2	CD200R1	DBN1	ATF4	CBS	CXCL8	ATG4B	CAPN1	DNM3	BCCIP	CD55	DPYSL2	AXL	CD28	DNM3	BAK1	CD274	EGFR	BCL2L2	CD2AP	EDN1	ATP7B	CD46	EGF	BCL2L2	CD47	FGF1	CALCR	CSF1	ERG	BMPR1A	CDKN1A	F2R	BTC	CRK	EGLN1	BDNF	CLDN1	SIRT1	CTCFL	GPR158
CTNNB1	ASCC1	CALCOCO2	DNAJC5	ATP7A	CD24	DCC	ATF5	CCDC82	CXCR4	ATG5	CASK	DNMT1	BCL2	CD59	DRD5	B3GNT5	CD36	DPYSL2	BAX	CD28	EGLN1	BCR	CD36	EEF2	ATR	CD47	EGFR	BDH2	CD55	FGF2	CALCRL	CSNK1G3	ESR1	BMPR1B	CEBPB	F2RL1	BUB3	CRMP1	EIF3A	BECN1	CLEC4D	SLC1A1	CTNNA1	GPR37
CTSD	ASIC1	CALD1	DNER	ATP7B	CD28	DCTN4	ATF6	CCL2	CYLD	ATG7	CASP3	DPP4	BCL2A1	CD68	DST	BAALC	CD38	DRD5	BBC3	CD2AP	EGR1	BDH2	CD47	EEF2K	ATRX	CD59	EGLN1	BDNF	CD59	FHL5	CALM1	CTIF	F2R	BNIP3L	CHM	F3	C1QTNF1	CRYAB	EIF4E	BHLHE22	CLK1	SLC22A5	CTNNB1	GRK5
CTSL	ASPM	CALR	DNM1L	ATR	CD2AP	DDIT3	ATG5	CCN2	CYP1B1	ATG9A	CASP6	DPYSL2	BCL2L1	CD69	E2F1	BACH1	CD44	DST	BCAN	CD36	EIF3A	BDNF	CD55	EGFR	AURKA	CDA	EGR1	BHLHE22	CDC42	FKBP4	CALM2	CTNNB1	F3	BRCA1	CHMP2B	FAS	C6orf47	CSMD1	ELAVL1	BHLHE40	CLOCK	SLC25A3	CUL3	GRM2
CUL1	ATF3	CASK	DNM3	ATRX	CD34	DECR1	ATG9A	CCND3	DBH	ATM	CASP7	DST	BCL2L11	CDA	EBF3	BAG1	CD46	DYRK1A	BCAT1	CD38	EIF4E	BECN1	CD59	EGLN1	AURKB	CDH8	EIF4E	BHLHE40	CDH8	FKBP5	CALM3	CTSC	FAS	BRCC3	CHORDC1	FBXW7	C7orf31	CSNK1G3	ELAVL2	BHLHE41	CNBP	SLC7A11	CUX1	GRM8
CUX1	ATF5	CASP1	DPP4	AXIN2	CD36	DENR	ATM	CD14	DBN1	ATMIN	CASP9	DYRK1A	BCL2L13	CDAN1	EDN1	BCAT1	CD47	E2F1	BCHE	CD44	ELAVL1	BHLHE40	CDAN1	EGR1	AVEN	CDK1	ELAVL2	BHLHE41	CDK1	FLNB	CALR	CTSD	FASLG	BRD4	CHP1	FCGR2B	CA12	CSRP3	ELF4	BIRC5	CNKSR3	SMARCA1	CXADR	GSK3B
CX3CL1	ATF6	CASP6	DPYSL2	AXL	CD38	DHDDS	ATMIN	CD200R1	DCTN4	ATN1	CAST	E2F1	BCL2L2	CDK1	EEF2	BCAT2	CD55	EBF3	BCL2L1	CD46	ENO2	BHLHE41	CDC42	EIF4EBP1	AXIN2	CDK6	ERBB3	BIRC3	CDK5R1	FN1	CAMK2B	CTSK	FBXW7	BRMS1L	CHRM3	FGF13	CA2	CST3	EPHB2	BMI1	CNNM2	SMG1	CXCL12	HAS2
CXCL8	ATG5	CASP7	DRD5	B3GNT5	CD44	DICER1	ATP1A1	CD24	DDIT3	ATP1A1	CAT	EBF3	BCL6	CDK5R1	EGF	BCCIP	CD59	EDN1	BCL2L11	CD55	ERN1	BIRC5	CDK1	ELAVL1	AXL	CDKN1A	ERG	BMI1	CDK6	FNDC3B	CAMK2G	CTSL	FCGR2B	BTC	CHRNA5	FGF9	CA9	CTNNB1	ERG	BMPR1A	CNTN5	SP1	CYP19A1	HCN2
CXCR4	ATG9A	CASP8	DST	BAALC	CD46	DLD	ATP1A3	CD274	DECR1	ATP23	CAV1	EEF2K	BDNF	CDK6	EGFR	BCL2	CD68	EEF2	BCL3	CDC42	ESR1	BIRC6	CDK5R1	ELF4	B3GAT1	CDKN1B	ESR1	BMP2	CDKN1A	FOSL2	CAMTA1	CUL1	FGF2	BTF3	CIT	FKBP5	CALCR	CTSD	ERN1	BMPR1B	CNTNAP2	SRRM2	DAAM1	HDAC2
CYLD	ATN1	CASR	DUSP2	BACH1	CD47	DLEU1	ATP2A2	CD2AP	DENR	ATP2A2	CAV2	EGFR	BECN1	CDKN1A	EGLN1	BCL2L11	CDA	EEF2K	BCL6	CDH8	EZH2	BMP4	CDK6	ENO2	B3GNT5	CDKN2A	EZH2	BMP4	CDKN1B	FOXA1	CANX	CXCL12	FGF9	BTG2	CLDN1	FN1	CALCRL	CTSZ	ESR1	BMX	COL19A1	ST13	DAG1	HDAC9
CYP1B1	ATP1A1	CAST	DYRK1A	BAG1	CD55	DNER	ATP6AP2	CD36	DICER1	ATP7A	CBS	EGR1	BEX2	CDKN1B	EGR1	BCL2L13	CDAN1	EGFR	BCR	CDK5R1	F2R	BMPR1B	CDKN1A	EZH2	BACH1	CDKN2B	F2R	BMP7	CDKN2B	FOXO3	CAP1	CXCL8	FKBP5	BTK	CLN3	FNDC3B	CALM1	CX3CL1	ESR2	BNIP3L	COL5A2	SYBU	DAPK1	HGF
CYP27B1	ATP2A2	CAT	EBF3	BBC3	CD69	DNM1L	ATP6V0A2	CD44	DLG4	ATR	CCL2	EIF4EBP1	BHLHE22	CDKN2A	EIF3A	BCL6	CDC42	EGLN1	BDNF	CDK6	F2RL1	BMX	CDKN1B	F2	BAG1	CHCHD10	F2RL1	BMPR1B	CEACAM1	FSD1L	CAPNS1	CYLD	FN1	BUB3	CLOCK	FOSL2	CAMTA1	CXADR	FASLG	BRAF	COMT	SYNJ1	DBT	HIPK2
DAB1	ATP5F1A	CAV1	EDN1	BCAT1	CDC42	DNM3	ATP7A	CD55	DNAJC5	ATRX	CCL26	ELAVL1	BHLHE40	CDKN2B	EIF4E	BDKRB1	CDK1	EGR1	BEX2	CDKN1A	F3	BNIP3	CDKN2B	F2R	BAK1	CHIT1	F3	BMX	CEACAM6	FTH1	CASK	DAPK1	FNDC3B	C12orf75	CNKSR3	FOXA1	CANX	CXCL12	FASN	BRCA1	CP	TAC1	DCC	HNRNPA1
DAPK1	ATP5F1B	CAV2	EEF2K	BCAT2	CDH8	DNMT1	ATP7B	CD59	DNER	AURKA	CCN2	ELAVL2	BHLHE41	CEACAM1	EIF4EBP1	BDNF	CDK5	EIF4EBP1	BHLHE22	CDKN2D	FAAH	BNIP3L	CHCHD10	F3	BAX	CHMP2B	F9	BNIP3	CHCHD2	FTL	CASP3	DBI	FOSL2	C1D	CNNM2	FOXO1	CAPG	CYBB	FGF1	BRD2	CPOX	TCF3	DCX	HSPA4
DCC	ATP7A	CBS	EGF	BCL2	CDK1	DPP4	ATRX	CDA	DNM3	AURKB	CCND3	ELF4	BIRC3	CEBPB	ELAVL1	BHLHE40	CDK5R1	ELAVL1	BHLHE40	CEACAM1	FADD	BRAF	CHORDC1	FAS	BCAN	CHP1	FASLG	BNIP3L	CHDH	FYN	CASP7	DBN1	FOXA1	C7orf31	CNR1	FSD1	CAPN2	CYC1	FGF13	BRD4	CREB1	TET2	DDX3X	HTRA2
DCTN4	ATR	CCDC82	EGFR	BCL2L1	CDK5R1	DPYSL2	AURKA	CDC42	DPYSL2	AXL	CD274	ENO2	BIRC5	CFB	ELAVL2	BIRC3	CDK6	ELAVL2	BHLHE41	CEL	FAS	BRCA1	CHP1	FASLG	BCAT1	CHRFAM7A	FBXW7	BRAF	CHM	FZD4	CAT	DCDC2	FOXO1	C9	CNR2	FSD1L	CARD14	CYLD	FGF2	BRD8	CRK	TGFB2	DDX6	HTT
DDIT3	ATRX	CCK	EGLN1	BCL2L11	CDK6	DRD2	AURKB	CDK1	DUSP2	B4GALNT1	CD28	EPHB2	BIRC6	CHCHD10	ELF4	BMP4	CDKL5	ELF4	BIRC5	CHI3L1	FASN	BRCA2	CHRFAM7A	FKBP4	BCAT2	CLDN1	FCGR2B	BRCA2	CHMP2B	G3BP1	CAV1	DCTN4	FOXO3	CADM1	CNTN1	FST	CARF	CYP2C19	FHL5	BRMS1L	CRP	TGFBR1	DIAPH3	ICAM1
DECR1	AURKA	CCL2	EGR1	BCL2L13	CDKN1B	DST	AVEN	CDK5R1	E2F1	BAAT	CD2AP	ERBB2	BMI1	CHM	ENO2	BNIP3	CDKN1A	ENO2	BIRC6	CHM	FBXW7	BRD2	CHRM3	FKBP5	BCCIP	CLK1	FGF1	BRCC3	CHORDC1	GAPDH	CAV2	DCUN1D1	FSD1L	CALCR	CNTN2	FTL	CASK	CYP2C9	FN1	BSG	CRY1	TPT1	DICER1	IFNG
DENR	AURKB	CCN2	EIF4E	BCL2L2	CDKN2B	DUSP2	AXIN1	CDK6	EBF3	BACH1	CD44	EZH2	BMP1	CHMP2B	EPHB2	BRAF	CDKN1B	EPHB2	BMI1	CHMP2B	FDXR	BRD4	CHRNB4	FLNB	BCL2	CLN3	FGF13	BRMS1L	CHP1	GDF15	CAVIN1	DDIT4	FST	CALCRL	CNTN5	FYN	CASP1	CYP3A4	FNDC3B	BTF3	CRY2	TRIM9	DIRAS1	IP6K2
DHDDS	AVEN	CCND3	ELAVL1	BCL3	CEACAM1	DYRK1A	AXL	CDKN1A	EDN1	BAD	CD46	F3	BMP4	CHP1	ERG	BRCA2	CDKN2A	ERBB2	BMP1	CHRM3	FGF1	BRD8	CHST1	FN1	BCL2L1	CLOCK	FGF2	BRS3	CHRM3	GFPT1	CBFA2T2	DENR	FYN	CALM1	CNTNAP2	FZD4	CASP3	DAPK1	FOXA1	BTG2	CRYZ	TRPM7	DKK3	ITGA8
DICER1	AXIN2	CCR5	ELAVL2	BCL6	CEBPB	E2F1	BAALC	CDKN1B	EEF2K	BAG1	CD47	FASLG	BMP7	CHRNA5	EZH2	BRD2	CDKN2B	ERG	BMP4	CHRNA5	FGF2	BSG	CISD1	FNDC3B	BCL2L11	CNBP	FGF9	BTG1	CHRNA4	GJB6	CBL	DHRS11	FZD4	CALM2	COL13A1	G3BP1	CASP5	DAPK2	FOXO1	BTK	CSF1R	UQCRFS1	DLG3	ITPR1
DLD	AXL	CD180	ENDOG	BDNF	CHDH	EBF3	BAAT	CDKN2A	EGFR	BAG3	CD55	FASN	BNIP3	CHRNB4	F2	BRD4	CEBPB	EZH2	BMP7	CHRNB4	FGF9	BTBD2	CLEC4D	FOSL2	BCL2L13	CNKSR3	FHIT	BTG2	CHRNA5	GLS	CBR1	DICER1	G3BP1	CALM3	COL19A1	GABPA	CASP8	DBN1	FOXO3	BTRC	CSNK1G2	USP15	DLL4	ITSN2
DLEU1	BAAT	CD19	EPHB2	BECN1	CHM	EDN1	BACE1	CDKN2D	EGLN1	BAX	CD59	FBXW7	BNIP3L	CIB1	F2R	BSG	CHCHD10	F2R	BMPR1A	CHST1	FKBP5	BTG2	CLN3	FOXA1	BCL2L2	CNTNAP2	FHL5	BTK	CISD1	GLUL	CBX6	DLD	GABPA	CAMK2A	COL1A1	GCH1	CAST	DCDC2	FSD1	BUB1	CSNK1G3	VIM	DMXL1	KLC1
DLGAP3	BACE1	CD200R1	ESR1	BEX1	CHMP2B	EEF2	BACH1	CEACAM1	EGR1	BCAN	CDA	FGF13	BRAF	CIT	F3	BTBD2	CHP1	F3	BNIP3	CISD1	FLNB	BTRC	CLOCK	FOXO1	BEX2	COL19A1	FKBP4	BTRC	CLDN1	GRAP2	CCDC6	DLG1	GATA2	CAMTA1	CPOX	GFPT1	CAV1	DCN	FSD1L	BUB3	CST3	WNT5A	DNMT1	KLF4
DNAJC5	BACH1	CD24	EZH2	BHLHE22	CHORDC1	EGFR	BAD	CEBPB	EIF4E	BCAR1	CDC42	FGF2	BRCA1	CLDN7	FADD	BTG2	CHRNA5	FAAH	BNIP3L	CIT	FNDC3B	BUB1	CLU	FUS	BHLHE40	COL1A1	FKBP5	BUB3	CLEC4D	GRIA2	CCK	DLG2	GCH1	CANX	CREB1	GK5	CAV2	DCTN4	FTH1	C1D	CTNNA3	YWHAZ	DNMT3A	KLF6
DNER	BAG1	CD274	F2	BHLHE40	CHP1	EGR1	BAG1	CEL	EIF4EBP1	BCAT1	CDK1	FGF9	BRCA2	CLN3	FAS	BTK	CLDN1	FADD	BRAF	CLDN7	FOSL2	BUB1B	CNDP1	FZD4	BHLHE41	COL5A2	FN1	C12orf75	CLOCK	GRIK2	CCL13	DNAJA2	GFPT1	CAPN1	CRK	GLS	CAVIN1	DCUN1D1	FUS	C1QTNF1	CTSB		DOCK4	KMT2A
DNM1L	BAX	CD28	F2R	BHLHE41	CHRM3	EIF3A	BAK1	CFB	ENDOG	BCCIP	CDK5	FHIT	BRD2	CLOCK	FASN	BUB1	CLU	FAS	BRCC3	CLEC4D	FOXA1	BUB3	CNKSR3	G3BP1	BIRC3	COQ2	FNDC3B	C7orf31	CNGA1	GRK5	CCN1	DNAJB1	GJB6	CARF	CRY2	GPR151	CBL	DDIT4	FZD4	CA12	CTSC		DOCK9	LAMC2
DPYSL2	BBC3	CD2AP	F2RL1	BIRC3	CHRNA5	EIF4E	BAX	CHCHD10	ENO2	BCL2	CDK6	FKBP4	BRD4	CLU	FBXW7	BUB3	CNBP	FASLG	BRD2	CLK1	FOXO1	CA2	CNNM2	GABPA	BIRC5	COX8A	FOSL2	C9	CNNM2	GRN	CCN2	DNAJB6	GK5	CASK	CSF1	GPR158	CBX6	DECR1	G3BP1	CAD	CTSK		DSC3	LAMP2
DRD5	BCAT1	CD36	F3	BIRC5	CHRNB4	EIF4EBP1	BCAT1	CHDH	EPHB2	BCL2A1	CDKL5	FKBP5	BTG1	CNKSR3	FDXR	C1D	CNTNAP2	FASN	BRD4	CLSTN3	FSD1	CA9	CNR1	GAPDH	BIRC6	CPOX	FOXA1	CA2	CNR1	GSK3B	CCNA2	DNAJB9	GLS	CASP3	CSF2	GPX3	CCDC6	DEPDC7	GABPA	CADM1	CUL9		DST	LCLAT1
DST	BCAT2	CD44	FAS	BIRC6	CISD1	ELAVL1	BCCIP	CHI3L1	EZH2	BCL2L1	CDKN1A	FN1	BTG2	CNTN1	FGF2	CA2	COL18A1	FBP1	BRD8	CLU	FST	CABP1	COL1A1	GFPT1	BMP2	CREB1	FOXO1	CACNA1F	CNTN1	GSTP1	CCNB1	DNAJC12	GLUD1	CAST	CSMD1	GRIA2	CCL11	DICER1	GAL	CALCA	CUX1		DUSP1	LDLRAD4
DUSP2	BCCIP	CD46	FASLG	BMI1	CLDN1	ELF4	BCL2A1	CHM	F2	BCL2L12	CDKN1B	FNDC3B	BTK	CNTN2	FGF9	CALM1	COL19A1	FBXW7	BTG1	CNGA1	FZD4	CAD	COPS5	GK5	BMP4	CRK	FOXO3	CADM1	CNTNAP2	GTF2H1	CCND1	DNAJC5	GLUD2	CAT	CSNK1G3	GRK5	CCL2	DLD	GFAP	CALCRL	CWC22		DUSP6	LHFPL2
DYRK1A	BCL2	CD47	FBXW7	BMPR1A	CLDN7	ENO2	BCL2L1	CHMP2B	F2R	BCL2L13	CDKN2B	FOXA1	BTRC	CNTNAP2	FHIT	CALM3	COL1A1	FDXR	BTG2	CNNM2	G3BP1	CADM1	COQ2	GLB1	BMP7	CRMP1	FSD1L	CALCA	COL11A2	HDAC2	CCNH	DNAJC6	GLUL	CAV1	CTIF	GRN	CCL22	DLG1	GFPT1	CALM1	CXADR		DYRK2	LIN28A
E2F1	BCL2L1	CD55	FCGR2B	BMPR1B	CLEC4D	EPHB2	BCL2L11	CHORDC1	F2RL1	BCL2L2	CDKN2D	FOXO3	BUB1	COL13A1	FKBP4	CAMTA1	COMT	FGF1	BUB3	CNR1	GABPA	CALCA	COX5A	GLI2	BMPR1A	CRY2	FUS	CALCR	COL17A1	HDAC4	CCRL2	DNER	GPNMB	CAV2	CTSC	GSK3B	CCL8	DLG2	GK5	CALM2	CYBB		E2F3	LRP10
EDN1	BCL2L11	CD59	FGF1	BNIP3L	CLK1	ERBB2	BCL2L12	CHP1	F3	BDH2	CEACAM1	FSD1	BUB1B	COL18A1	FKBP5	CANX	COQ2	FGF13	C4BPA	CNTN1	GATA2	CALM1	CRAT	GLS	BNIP3L	CRYAB	FYN	CALCRL	COL19A1	HGF	CCT2	DNM3	GPR158	CBL	CUX1	GSTP1	CCN1	DMD	GLUD1	CAMK2A	CYLD		E2F5	LRP6
EEF2	BCL2L12	CDAN1	FGF2	BRAF	CLOCK	ERBB3	BCL2L13	CHRNA5	F9	BDNF	CEBPB	FTH1	C11orf65	COL1A1	FLNB	CAP1	COX5A	FGF9	C7orf31	CNTN6	GFAP	CAMK2G	CREB1	GLUD1	BRAF	CSMD1	FZD4	CALM1	COL1A1	HIF1A	CCT3	DNMT1	GRAP2	CBX3	CWC22	H3C11	CCN2	DNAJA2	GLUD2	CAMK2B	CYP20A1		EDNRB	LRP8
EEF2K	BCL2L13	CDC42	FHIT	BRCA1	CNBP	ERN1	BCL6	CHST1	FAAH	BECN1	CEL	FUS	C12orf75	COQ2	FN1	CAPN2	COX8A	FKBP4	C9	CNTNAP2	GJB6	CAMTA1	CRHR1	GLUD2	BRCC3	CSNK1D	G3BP1	CALM2	COL5A2	HIPK2	CCT5	DNMT3B	GRIA2	CBX6	CX3CR1	H3C2	CCND1	DNAJB9	GLUL	CAMK2G	CYP27B1		EFNB3	LY6E
EGFR	BCL2L2	CDK1	FHL5	BRD2	CNGA1	EZH2	BDKRB1	CIB1	FADD	BEX1	CFP	FYN	CAD	CP	FNDC3B	CAPNS1	CRAT	FLNB	CA12	COASY	GLI2	CAP1	CRY1	GPNMB	BRD2	CST3	GABPA	CALR	CP	HK1	CCT6A	DOCK3	GRIK2	CBX7	CXADR	H3C8	CCND2	DNAJC1	GPNMB	CAMKMT	CYP2E1		EGFR	MACF1
EGLN1	BCR	CDK5	FKBP5	BRD4	CNKSR3	F2R	BDNF	CIT	FAS	BEX2	CHCHD10	G3BP1	CADM1	CPLX1	FOSL2	CARF	CREB1	FN1	CABP1	COL11A2	GLS	CAPN1	CSMD1	GPX3	BRD4	CTIF	GCH1	CAMK2B	CREB1	HK2	CCT7	DPH6	GRM2	CCDC6	CXCL12	HDAC1	CCNG2	DNAJC12	GPR158	CAMTA1	CYP3A5		EGR1	MAP1B
EGR1	BDNF	CDK5R1	FNDC3B	BRMS1L	CNNM2	F2RL1	BECN1	CLDN1	FASN	BGN	CHCHD2	GAPDH	CALCA	CPOX	FOXO1	CASK	CRK	FNDC3B	CAD	COL18A1	GLUD1	CAPNS1	CSNK1G2	GRIA2	BRMS1L	CTNS	GDNF	CAMTA1	CRK	HLA-A	CCT8	DPP7	GRM4	CCL2	CXCR4	HDAC9	CCT6A	DNAJC13	GPR37L1	CANX	DAB1		EIF2AK4	MAP2K4
EIF3A	BECN1	CDK6	FOXA1	BRS3	CNR1	F3	BEX1	CLK1	FBP1	BHLHE22	CHM	GCH1	CALCR	CRAT	FOXO3	CASP2	CRY2	FOXA1	CADM1	COL19A1	GLUD2	CARF	CSNK1G3	GRIK2	BSG	CTRL	GFPT1	CANX	CRY1	HLA-B	CD109	DVL1	GSK3B	CCL20	CYLD	HEATR3	CD109	DNAJC6	GPR65	CAP1	DAPK1		EIF4EBP1	MAP3K13
EIF4E	BGN	CDKN1A	FOXO1	BSG	CNR2	FA2H	BEX2	CLOCK	FBXW7	BHLHE40	CHMP2B	GDF15	CAMKMT	CREB1	FSD1L	CASP3	CRYAB	FOXO1	CALCR	COL1A1	GLUL	CASK	CST3	GRN	BTG2	CTSB	GK5	CAPN2	CRY2	HLA-C	CD151	DYRK1A	GSR	CCL4	CYP1B1	HFE	CD163	DNM3	GRIA2	CARF	DBN1		EIF4G2	MAPK10
EIF4EBP1	BHLHE40	CDKN1B	FOXO3	BTC	CNTN1	FAS	BHLHE40	CLSTN3	FGF1	BIRC3	CHORDC1	GFAP	CAMTA1	CRHR1	FTH1	CASP8	CRYZ	FOXO3	CALCRL	COL5A2	GPNMB	CASP1	CTIF	GSR	BTK	CTSC	GLB1	CARD14	CRYZ	HLA-DRA	CD163	E2F1	GTF2H1	CCL8	CYP20A1	HGF	CD24	DNMT3B	GRK5	CASK	DBNL		EIF5A2	MAPK8
ELAVL1	BHLHE41	CDKN2A	FSD1L	BTF3	CNTN5	FASN	BIRC3	CLU	FGF13	BIRC5	CHP1	GFPT1	CAP1	CRK	FUS	CASP9	CSF1R	FST	CALM3	COPE	GPR151	CASP2	CTNNA3	GSTK1	BTRC	CTSZ	GLS	CARF	CSMD1	HMGB1	CD164	EBF3	HDAC1	CCN1	CYP27B1	HIF1A	CD36	DPH6	GSK3B	CASP3	DCDC2		EIF5B	MARCHF7
ELAVL2	BIRC3	CDKN2B	FYN	BTG1	CNTN6	FBXW7	BIRC5	CNKSR3	FGF2	BIRC6	CHRNA5	GK5	CAPG	CRY1	FYN	CAT	CSMD1	FYN	CALR	COX10	GRAP2	CASP5	CTNNB1	H3C2	BUB1B	CUL1	GLUD1	CASP3	CSNK1D	HMOX1	CD44	EEF1A1	HDAC2	CCN4	CYP4F3	HIPK2	CD40	DPYD	GTF2H1	CASR	DCN		ELFN2	MARK1
ENDOG	BIRC5	CEACAM6	FZD4	BTG2	CNTNAP2	FDXR	BIRC6	CNNM2	FKBP4	BMI1	CISD1	GLI2	CAPN1	CRY2	G3BP1	CAV1	CSNK1G2	FZD4	CAMK2A	CREB1	GRM2	CASR	CTSD	HDAC2	BUB3	CUX1	GLUD2	CASP8	CSNK1G3	HSP90AA1	CD46	EEF2	HDAC4	CCNA2	DAB1	HK2	CD40LG	DPYSL2	HDAC1	CAST	DCTN4		ELK4	MBD2
ENO2	BIRC6	CEBPB	G3BP1	BUB3	COL13A1	FGF1	BMP4	CNTN1	FKBP5	BMP1	CIT	GLS	CAPN2	CSF1R	GABPA	CAV2	CTNNA3	GABPA	CAMK2G	CRISP2	GRM4	CAV1	CTSL	HDAC4	C1D	CXCL8	GLUL	CASR	CSRP3	HSP90B1	CD58	EGFR	HDAC9	CCNB1	DAPK1	HLA-A	CD44	DST	HDAC2	CAV1	DCUN1D1		ENO1	MBD5
EPHB2	BMI1	CHCHD10	GABPA	C11orf65	COL19A1	FGF13	BMPR1A	COL13A1	FLNB	BMP4	CLDN1	GPNMB	CARF	CSNK1G3	GAL	CAVIN1	CTNNB1	GAL	CAMKMT	CRK	GRN	CAV2	CUL9	HDAC9	CA12	CXCR4	GPNMB	CAT	CTIF	HSPA1A	CD68	EGLN1	HEATR3	CCND1	DAPK2	HLA-B	CD47	DUSP2	HDAC4	CAV2	DENR		EPHA8	MCL1
EZH2	BMP1	CHMP2B	GAL	C12orf75	COL5A2	FKBP4	BMPR1B	COL17A1	FN1	BMP7	CLK1	GPR158	CASP1	CTIF	GAPDH	CBFA2T2	CTNNBL1	GAPDH	CAMTA1	CRMP1	GSK3B	CAVIN1	CX3CL1	HEATR3	CA2	CYP1A2	GPR158	CAV1	CTNNA3	HSPA1B	CD69	EGR1	HFE	CCND2	DCC	HLA-DRB1	CD69	DUSP8	HDAC9	CBR1	DHDDS		EPS8	MCU
F2	BMP4	CHORDC1	GATA2	C1D	COX10	FLNB	BNIP3	COL18A1	FNDC3B	BMPR1B	CLN3	GRAP2	CASP2	CTNNB1	GDF15	CBL	CTSC	GATA2	CANX	CRY2	GTF2H4	CBX6	CXADR	HFE	CALCR	CYP2B6	GPR65	CAV2	CTNNBL1	HSPA5	CD9	EIF1	HGF	CCNG2	DCDC2	HMGB1	CD70	DYNLT3	HIF1A	CBX3	DICER1		ETS1	MECOM
F2R	BMPR1A	CHP1	GCH1	C1QTNF1	CPOX	FN1	BNIP3L	COL1A1	FOSL2	BMX	CLOCK	GRK3	CASP3	CTSB	GFPT1	CBR1	CTSL	GCH1	CAP1	CSF1	H3C12	CCDC6	CXCL8	HIF1A	CALM1	CYP2D6	GRIA2	CBX3	CTNS	HSPA8	CD93	EIF2B4	HIF1A	CCR1	DCN	HMOX1	CD9	DYRK1A	HIPK2	CBX6	DLD		EZH2	MEF2D
F2RL1	BMX	CHRFAM7A	GDNF	C6orf47	CREB1	FNDC3B	BRAF	COPS5	FOXA1	BNIP3	CNBP	GRN	CASP7	CTSC	GLB1	CBS	CTSZ	GDNF	CAPG	CSMD1	H3C7	CCL2	CYLD	HIPK2	CALM3	CYP4F3	GRIK2	CBX7	CTSB	HSPA9	CD99	EIF3A	HIPK2	CCR3	DCTN4	HSP90AA1	CDC14B	EBF3	HLA-C	CBX7	DLG1		F11R	MFHAS1
F3	BRAF	CHRM3	GFPT1	C7orf31	CRK	FOSL2	BRCA1	CP	FSD1	BNIP3L	CNDP1	GSTK1	CASP8	CTSD	GLS	CBX6	CUX1	GFPT1	CAPN1	CSNK1D	H3C8	CCN1	CYP27B1	HK1	CALR	DAB1	GRM3	CCDC6	CTSC	HSPD1	CDC20	EIF4A2	HK2	CD109	DCUN1D1	HSPA1B	CDC20	EDN1	HMGB1	CCDC6	DLG2		FADD	MGLL
FADD	BRCA1	CHRNA5	GJB6	CADM1	CRMP1	FOXA1	BRCA2	CPLX1	FST	BRAF	CNR1	GSTM1	CASP9	CUX1	GLUD1	CCDC6	CXCL8	GLI2	CASP8	CSNK1G2	HDAC9	CCN2	CYP4F3	HK2	CAMK2A	DAPK1	GSK3B	CCL20	CTSL	IFNG	CDC25A	EIF4EBP1	HMOX1	CD164	DECR1	HSPA4	CDC42BPG	EEF1A2	HMOX2	CCL11	DLG4		FASLG	MKRN2
FAS	BRCA2	CHRNB4	GK5	CALCR	CRY1	FSD1L	BRD4	CPOX	FTH1	BRCA1	CNTN6	GSTP1	CAT	CXCL8	GLUD2	CCHCR1	CXCR4	GLS	CASR	CST3	HFE	CCN4	DAPK1	HMGB1	CAMK2B	DBN1	GSR	CCL5	CUL1	IGF1	CDC25B	EIF4G1	HSPA1B	CD1C	DEPDC7	HSPA5	CDCA7L	EGFR	HNRNPA1	CCL20	DLGAP4		FBXW7	MTDH
FASN	BRD2	CIB1	GLB1	CALCRL	CRY2	FST	BRMS1L	CRAT	FTL	BRCA2	CNTNAP2	GTF2H1	CAV2	CYBB	GLUL	CCL2	CYC1	GLUD1	CAT	CTNNB1	HIF1A	CCNA2	DCN	HMOX1	CAMK2G	DBNL	GSTP1	CCNA2	CUX1	IL7	CDC42BPA	ELAVL1	HSPA5	CD200	DHRS11	HSPA9	CDH11	EGLN1	HSP90AA1	CCL22	DMD		FDPS	MTFMT
FBXW7	BRD4	CIT	GPNMB	CALM1	CRYZ	FTH1	BSG	CREB1	FUS	BRCC3	COL13A1	H3C1	CAVIN1	CYP1B1	GPNMB	CCN1	CYLD	GLUL	CAV1	CTNNBL1	HIPK2	CCNB1	DCTN1	HP	CANX	DCTN1	GTF2H1	CCNB1	CWC22	INSR	CDC7	ELAVL2	IDUA	CD24	DICER1	ICAM1	CDH13	EIF2S2	HSP90B1	CCL8	DMRT1		FGF2	MYO5C
FDXR	BRD8	CLDN1	GPR151	CALM2	CSF2	FTL	BTBD2	CRYZ	FYN	BRD4	COL19A1	H3C10	CBX3	CYP20A1	GPR65	CCN2	CYP1A1	GPNMB	CAVIN1	CTNS	HK1	CCND1	DCTN4	HSD3B7	CAP1	DCTN4	HDAC2	CCND1	CX3CL1	ITGAM	CDCA7L	ELAVL4	IGF1	CD44	DLG2	IGF1R	CDH19	EIF3A	HSPA1A	CCN1	DMRT2		FGF5	NCAPG2
FGF1	BSG	CLK1	GPR158	CAMK2B	CSMD1	FYN	BTC	CSF1	G3BP1	BRMS1L	COL1A1	H3C11	CBX7	CYP3A5	GPX3	CCNA2	CYP1B1	GPR151	CBFA2T2	CTSZ	HK2	CCND2	DCUN1D1	HSF1	CAPG	DCUN1D1	HDAC9	CCND2	CXADR	KCNMA1	CDH1	ELF4	IGF1R	CD46	DMD	IL10	CDH2	EIF4A2	HSPA1B	CCNA2	DNAJA2		FGF9	NCK2
FGF2	BTBD2	CLOCK	GPR65	CAMTA1	CSNK1G3	FZD4	BTG1	CSNK1D	GAL	BSG	COL5A2	H3C12	CCL2	CYP4F3	GRIK2	CCND1	CYP2C19	GPR158	CBL	CUL1	HMOX1	CCND3	DDIT4	HSP90AA1	CAPNS1	DDIT3	HFE	CCNG2	CXCL12	KDR	CDH11	ELK3	IL10	CD47	DMRT2	IL13RA1	CDK1	EIF4E	HSPA8	CCND1	DNAJB1		FHL2	NCL
FGF9	BTF3	CLU	GRIA2	CANX	CSRP3	G3BP1	BTG2	CTNNB1	GAST	BTBD2	COPS5	H3C2	CCL20	DAPK1	GRN	CCND2	CYP2C9	GRIK2	CBX6	CX3CL1	HMOX2	CCNE1	DECR1	HSP90B1	CARF	DDIT4	HGF	CCR2	CXCR4	KHSRP	CDH5	ENO2	IL13	CD68	DNAJB1	IL1A	CDK20	EIF4G1	IGF1	CCND2	DNAJB6		FNDC3B	NEDD4L
FHIT	BTG1	CNBP	GRIK2	CARF	CTIF	GABPA	BTRC	CTNS	GCH1	BTC	COQ2	H3C3	CCL22	DBI	GSK3B	CCND3	DAB1	GRK5	CBX7	CX3CR1	HNF4A	CCNG2	DENR	HSPA1B	CASK	DECR1	HIF1A	CCR5	CYLD	KLF6	CDK1	EPHB2	IL13RA1	CD69	DNAJB9	IL6	CDK6	ELAVL1	IGF1R	CCNG2	DNAJB9		FOSL2	NEDD9
FKBP5	BTG2	CNKSR3	GRK3	CASK	CTNNB1	GCH1	BUB1	CTRL	GDF15	BTG1	COX10	H3C4	CCL3	DBN1	GSTK1	CCNH	DAPK1	GRN	CCK	CXADR	HNRNPA1	CCNO	DHDDS	HSPA5	CASP2	DENR	HIPK2	CCT2	CYP1B1	KMT2A	CDK2	EPHX2	IL17A	CD70	DNAJC1	ISG20	CDKN1B	ELAVL2	IL10	CCR5	DNAJC14		FOXG1	NEFH
FLNB	BTRC	CNNM2	GRK5	CASP3	CTSC	GDF15	BUB1B	CTSB	GFPT1	BTG2	COX5A	H3C6	CCN1	DBNL	GTF2H1	CCR10	DBN1	GRP	CCL13	CXCL8	HSP90AA1	CCR1	DHRS11	HSPA8	CASP3	DHDDS	HLA-A	CCT6A	CYP20A1	LAMC2	CDK6	ERCC6L2	IL1A	CD8A	DNAJC12	KL	CDKN1C	ELAVL4	IL13RA1	CCR7	DNAJC5		FOXP1	NEFL
FN1	BUB1	CNTN6	GRM3	CASP7	CTSK	GFAP	C12orf75	CTSC	GK5	BTRC	CPOX	H3C7	CCNA2	DCTN4	HDAC1	CCT2	DCDC2	GSK3B	CCL21	CXCR4	HSPA1B	CCR5	DICER1	HSPB3	CASP5	DHRS11	HMGB1	CD109	CYP2B6	LAMP1	CDK7	ESR1	IL6	CDC14B	DNAJC14	KLF6	CDKN2C	ELK3	IL1A	CCT5	DNAJC6		FOXP2	NEFM
FNDC3B	BUB1B	COASY	GSK3B	CASP8	CTSL	GFPT1	C1D	CTSL	GLB1	BUB1	CRAT	H3C8	CCNB1	DDIT3	HDAC2	CCT6A	DCUN1D1	GTF2H4	CCL4	CYLD	HSPA4	CCT3	DLD	ICAM1	CAV2	DICER1	HNF4A	CD163	DAB1	LCN1	CDK9	ESRRG	IL7	CDC25A	DNAJC6	KLF9	CDS1	ELOVL7	IL2RA	CCT6A	DNER		FRAT1	NFAT5
FOSL2	BUB3	COL18A1	GSR	CASP9	CUX1	GK5	C7orf31	CUX1	GLI2	BUB1B	CREB1	HDAC1	CCND1	DDIT4	HDAC4	CCT8	DDIT3	H3C1	CCN1	CYP1A1	HSPA5	CCT5	DLEU1	IGF1	CAVIN1	DLG1	HNRNPA1	CD164	DAPK2	LDLR	CDKN1A	EXOSC6	INSR	CDC42	DNM3	KMT2A	CEBPA	ENO2	IL7	CD109	DNM3		FREM2	NKTR
FOXO1	C12orf75	COL1A1	GTF2H1	CAST	CX3CR1	GLS	CA12	CWC22	GLS	BUB3	CRK	HEATR3	CCND3	DICER1	HDAC9	CD109	DDIT4	H3C11	CCN4	CYP1A2	HSPA8	CCT7	DLG4	IGF1R	CBL	DLGAP4	HSP90B1	CD28	DCC	LEP	CDKN2B	EZH2	KCNA5	CDC42BPA	DNMT1	L1CAM	CEBPB	EPHX1	INSR	CD160	DOCK3		FRZB	NOX4
FSD1	CA12	COMT	HDAC1	CAT	CXADR	GLUD1	CA2	CX3CL1	GLUD1	C11orf65	CRY1	HIF1A	CCNG2	DLD	HGF	CD164	DDRGK1	H3C7	CCNA2	CYP1B1	IDUA	CCT8	DMD	IGF2	CBX3	DMD	HSPA1A	CD38	DCDC2	LGALS1	CDKN3	F2R	KCNMA1	CDC7	DNMT3B	LEP	CELF2	ERBB3	ITGAM	CD164	DPH6		FST	NPC1
FST	CA2	COPS5	HDAC2	CAV1	CXCL12	GLUD2	CA9	CXADR	GLUD2	C12orf75	CRYAB	HIPK2	CCR1	DLG1	HIF1A	CD24	DEPDC7	H3C8	CCND1	CYP27B1	IGF1R	CD164	DMPK	IL10	CBX6	DMRT2	HSPA4	CD40	DCN	LGALS3	CEBPA	F2RL1	KDR	CDCA7L	DPH6	LGALS1	CEP350	ERN1	KCNMA1	CD274	DPP4		FSTL1	NPDC1
FTH1	CA9	COQ2	HDAC4	CAV2	CXCR4	GLUL	CABP1	CXCL8	GPNMB	C1D	CRYZ	HK1	CCRL2	DLG2	HIPK2	CD274	DGKQ	HDAC4	CCND2	CYP2B6	IGF2	CD19	DMRT2	IL13	CCL2	DNAJA2	HSPA5	CD44	DCTN4	LGMN	CELF2	F3	KHDRBS1	CDH1	DPYD	LIFR	CEP55	ESR1	KDM6B	CD40LG	DPYD		FYN	NR2C1
FTL	CABP1	CPOX	HDAC9	CBFA2T2	CYBB	GPX3	CADM1	CYC1	GPR158	CA12	CSF1	HLA-A	CCT2	DLG4	HK1	CD276	DHRS11	HDAC9	CCNO	CYP2C19	IKBKB	CD24	DNAJA2	IL13RA1	CCL22	DNAJB1	HSPA8	CD46	DCUN1D1	LGR5	CEP350	FA2H	KL	CDH11	DST	LMNA	CEP85L	ESRRG	KHDRBS1	CD46	DPYSL2		FZD10	NR3C1
FZD4	CADM1	CRAT	HEATR3	CBL	CYLD	GRIA2	CALCRL	CYP17A1	GPX3	CA2	CSF2	HLA-B	CCT3	DLGAP3	HK2	CD28	DICER1	HEATR3	CCR2	CYP2E1	IL10	CD274	DNAJB1	IL2RA	CCL3	DNAJB9	HSPA9	CD47	DDIT4	LIFR	CEP55	FAF1	KLF4	CDH19	DUSP2	LRP6	CERS2	EXOSC6	KHSRP	CD8A	DRD2		FZD6	NR3C2
G3BP1	CALCRL	CREB1	HFE	CBX6	CYP1A2	GRK3	CALM1	CYP1A1	GRK5	CAD	CSMD1	HLA-C	CD151	DMD	HLA-B	CD33	DLGAP4	HFE	CCR3	CYP4F3	IL1RN	CD276	DNAJB6	IL6	CCL3L3	DNAJC1	HSPB1	CD86	DENR	LINGO1	CEP85L	FAM47E-STBD1	KLF6	CDH2	DUSP8	MAOA	CFH	F2R	KL	CD93	DST		GABRA1	NRF1
GABPA	CALM1	CRHR1	HGF	CBX7	CYP1B1	GRN	CALM3	CYP1B1	GRM3	CADM1	CSNK1D	HMGB1	CD200	DMPK	HLA-C	CD36	DMD	HGF	CCR5	DAB1	IL6	CD28	DNAJB9	INSR	CCN1	DNAJC12	HSPD1	CD8A	DEPDC7	LMNA	CHD4	FAS	KLF9	CDH5	DVL1	MAP1B	CHAC1	F2RL1	KLF6	CD99	DUSP2		GALNT7	NSF
GCH1	CALM3	CRK	HIF1A	CCDC6	CYP20A1	GSK3B	CALR	CYP20A1	GRN	CALM1	CSNK1G2	HNF4A	CD22	DMRT1	HMOX1	CD38	DNAJB1	HIF1A	CCR6	DAPK1	INSR	CD36	DNAJC5	ISG20	CCN2	DNAJC13	IAPP	CD9	DGKD	MAK16	CHD7	FASN	KLK6	CDK4	DYRK1A	MAP2	CHD7	F3	KLF9	CDC25A	DUSP8		GATA2	NTM
GFAP	CALR	CRP	HIPK2	CCDC8	CYP27B1	GSR	CAMK2A	CYP3A4	GSK3B	CALM2	CSNK1G3	HNRNPA1	CD24	DNAJB1	HSD3B7	CD40LG	DNAJB6	HIPK2	CCR7	DAPK3	KCNMA1	CD47	DNAJC6	KDM6B	CCN3	DNAJC14	IFNA1	CDC14B	DICER1	MAOB	CHL1	FBP1	KMT2A	CDK6	EBF3	MAP2K6	CHEK1	FAM47E	KMT2A	CDC25C	DYRK1A		GATA6	NUCKS1
GFPT1	CAMK2G	CRY1	HK2	CCL11	CYP2B6	GSTK1	CAMK2G	CYP3A5	GSTK1	CALM3	CST3	HOTAIR	CD34	DNAJB6	HSF1	CD44	DNAJB9	HK1	CCRL2	DBI	KDM6B	CD63	DNER	KHSRP	CCNA2	DNAJC6	IFNG	CDC42	DLD	MAP1B	CHPT1	FBXO7	LAMP1	CDK9	EDN1	MAP4K4	CHI3L1	FAM47E-STBD1	L1CAM	CDC42	EBF3		GCLC	NUFIP2
GJB6	CANX	CRYAB	HLA-DRA	CCL2	CYP3A4	GSTM1	CAMKMT	CYP4F3	GSTM1	CALR	CTNNB1	HSPA1A	CD3D	DNAJB9	HSP90B1	CD46	DNAJC1	HLA-DRA	CCT3	DBN1	KDR	CDC14B	DNM1L	KLF6	CCNB1	DNER	IGF1	CDC42BPA	DLG1	MAP1LC3B	CHSY1	FBXO9	LDLR	CDKN1A	EEF2K	MAPK1	CHL1	FAS	LAMC2	CDC42BPA	EEF1A1		GCLM	NUS1
GLB1	CAPNS1	CRYZ	HMGB1	CCL22	CYP4F3	H3C1	CAMTA1	DAB1	GTF2H1	CAMK2G	CTNNBL1	HSPA1B	CD40	DNAJC13	HSPA1B	CD47	DNAJC12	HNRNPA1	CCT5	DCC	KHDRBS1	CDC20	DNMT1	KLF9	CCND1	DNM3	IGF1R	CDC7	DLG2	MAP3K11	CHUK	FDXR	LEP	CDKN1C	EGF	MAPK14	CHPT1	FBXO41	LAMP1	CDC7	EEF2		GGCT	OGDH
GLI1	CARF	CSF1	HMOX1	CCN4	DAB1	H3C10	CANX	DAPK1	H3C1	CAMKMT	CTNS	HSPB1	CD40LG	DNAJC5	HSPA4	CD58	DNAJC13	HPGDS	CD14	DCN	KHSRP	CDC25A	DNMT3B	KMT2A	CCND2	DNMT3B	IKBKB	CDH11	DMD	MAP4K4	CKB	FGF1	LGR5	CDKN2C	EGFR	MCL1	CHRM2	FBXO42	LDLR	CDCA7L	EEF2K		GIPC1	OSMR
GLI2	CASK	CSMD1	HNRNPA1	CCND1	DAPK2	H3C11	CAP1	DBI	H3C10	CAMTA1	CTSB	HSPD1	CD44	DNER	HSPA5	CD68	DNAJC14	HSD3B7	CD151	DCTN4	KLF4	CDC25B	DOCK3	L1CAM	CCND3	DOCK3	IL10	CDH19	DMRT1	MAPK1	CLCN3	FGF2	LIF	CDO1	EGLN1	MGMT	CHSY1	FBXO48	LGR5	CDH19	EGF		GLIPR1	PAFAH1B1
GLS	CASP1	CSNK1G3	HPGDS	CCND2	DCN	H3C4	CAPG	DBN1	H3C11	CAP1	CTSC	ICAM1	CD46	DNM1L	HSPB1	CD70	DNM3	HSP90AA1	CD163	DGKQ	KLF6	CDC25C	DPH6	LAMC2	CCNG2	DPH6	IL13	CDH2	DMRT2	MAPK14	CLK2	FH	LIFR	CDS1	EHHADH	MME	CHTOP	FBXW7	LIN28A	CDK1	EGFR		GLO1	PANK1
GLUD1	CASP2	CTIF	HSF1	CCNG2	DCTN4	H3C6	CAPN1	DBNL	H3C2	CAPG	CTSD	IGF1	CD47	DNM3	HSPB3	CD9	DNMT1	HSP90B1	CD1C	DHRS11	KLF9	CDC42	DPP4	LCN2	CCR5	DPYD	IL1A	CDK1	DNAJA2	MCL1	CLTC	FHL5	LIG4	CEBPA	EHMT1	MMP9	CHUK	FCGR2B	LRP1	CDK6	EGLN1		GLUL	PAPOLA
GLUD2	CASP5	CTNNA3	HSP90AA1	CCNH	DCUN1D1	HDAC4	CAPN2	DCC	H3C4	CAPN1	CTSL	IGF1R	CD58	DNMT1	HSPD1	CD99	DPH6	HSPB1	CD200	DICER1	KMT2A	CDC7	DPYSL2	LDLR	CCR7	DRAXIN	IL1RN	CDK2	DNAJB6	MCTS1	CLU	FKBP1A	LIN28A	CEBPB	EIF4E	MMRN1	CIC	FEZ1	MAOB	CDK9	EIF1		GNB3	PAQR3
GLUL	CASP7	CTNNB1	HSPB3	CCR1	DDC	HDAC9	CAPNS1	DCTN1	H3C6	CARF	CTSZ	IL10	CD68	DNMT3B	IAPP	CDC14B	DPP7	HSPD1	CD274	DLD	LAMC2	CDCA7L	DRD1	LGR5	CCT8	DST	IL23A	CDK6	DNAJB9	MEFV	CMTM4	FKBP2	LMNA	CEBPD	ELAVL1	MRPS30	CITED4	FGF13	MAP1B	CDKN1A	EIF2S2		GOLGA4	PAWR
GPNMB	CASP8	CTRL	HSPD1	CCR2	DENR	HEATR3	CARD14	DCTN4	H3C7	CASK	CUL1	IL1B	CD69	DOCK3	ICAM1	CDC25A	DPYSL2	IAPP	CD28	DLG1	LGR5	CDH11	DST	LGR6	CD109	DUSP2	IL2RA	CDK7	DNAJC13	MIP	CNR1	FKBP3	LRP1	CELF2	ELAVL2	MSMB	CKB	FGF18	MAP2	CDKN1B	EIF3A		GPR151	PCNA
GPR151	CASR	CTSC	ICAM1	CCT5	DHRS11	HIF1A	CASK	DCUN1D1	H3C8	CASP2	CUX1	IL1RN	CD70	DPP4	IGF1	CDC42	DRD1	IFNG	CD33	DLGAP3	LGR6	CDK1	DVL1	LIF	CD151	DYRK1A	IL6	CDKN1A	DNAJC14	MMP1	CNTN3	FKBP4	LRP6	CEP350	ELAVL4	MSX1	CLDN1	FGF20	MAP2K6	CDKN2B	EIF4A2		GPR158	PDE10A
GPR55	CAST	CTSD	IFNA1	CCT6A	DICER1	HIPK2	CASP3	DDC	HDAC2	CASP3	CWC22	IL6	CD86	DPYD	IGF1R	CDC42BPA	DRD5	IGF1	CD36	DLGAP4	LIF	CDK2	DYNLT3	LIFR	CD160	EBF3	IL7	CDKN1B	DNAJC6	MMP2	COIL	FKBP5	MAK16	CEP55	ELK3	MT1A	CLDN4	FGF9	MAP4K4	CDO1	EIF4E		GRIA1	PDIA3
GPX3	CAT	CTSL	IGF1	CD109	DLG1	HK1	CASP7	DDIT3	HDAC4	CASP7	CX3CL1	INPP5K	CDC20	DPYSL2	IGF2	CDC7	DST	IGF1R	CD38	DNAJB1	LIFR	CDK4	DYRK1A	LIN28A	CD164	EDN1	INSR	CDKN2B	DNM1L	MMP9	COL11A2	FKBP7	MAP1B	CEP85L	ELOVL7	MTR	CLEC5A	FKBP1A	MAPK1	CEACAM7	EIF4G1		GRIA4	PEAK1
GRK5	CAV1	CTSZ	IGF1R	CD160	DLG2	HLA-A	CASP9	DDIT4	HDAC9	CASP9	CXADR	KCNMA1	CDC25A	DST	IKBKB	CDCA7L	DVL1	IKBKB	CD44	DNAJB6	LIN28A	CDK6	E2F1	LINGO1	CD200	EEF1A1	KCNMA1	CDKN3	DNM3	MPRIP	COL17A1	FKBP9	MAP2	CFHR5	EPHB1	MTRR	CLTC	FKBP1B	MARK2	CELF2	ELAVL1		GRK5	PELI1
GRM2	CAV2	CUL1	IL13RA1	CD163	DLG4	HLA-B	CAST	DECR1	HEATR3	CAST	CXCL12	KDM6B	CDC25B	DUSP8	IL10	CDH11	DYNLT3	IL10	CD46	DNAJB9	LINGO1	CDKN1A	EDN1	LMNA	CD274	EEF1A2	KDR	CDO1	DPH6	MRC1	COL18A1	FLNB	MAP2K6	CFLAR	EPHB2	MTTP	CLU	FKBP5	MBD2	CEP350	ELAVL2		GRM1	PHACTR2
GSK3B	CAVIN1	CUL9	IL1RN	CD164	DLGAP4	HMOX1	CAT	DENR	HGF	CAT	CXCL8	KHDRBS1	CDC25C	DYNLT3	IL13	CDH13	E2F1	IL13RA1	CD86	DNAJC12	LRP1	CDKN1B	EEF2	LPAR3	CD276	EEF2	KHDRBS1	CDS1	DPYD	MRGPRX3	COL4A1	FLVCR1	MAP2K7	CFTR	ERBB3	MVP	CMTM3	FKBP7	MBP	CEP85L	ELAVL4		GRM2	PHOX2B
GSR	CBFA2T2	CUX1	IL23A	CD226	DMD	HNRNPA1	CAV1	DEPDC7	HIF1A	CAV1	CXCR4	KLF4	CDC7	DYRK1A	IL13RA1	CDH2	EBF3	IL23A	CD93	DNAJC13	LRP6	CDKN1C	EGFR	LRP1	CD46	EEF2K	KHSRP	CEACAM1	DRD1	MTDH	CORO1C	FMR1	MAPK1	CH25H	ERCC6L2	MYC	CNP	FMR1	MCL1	CERS2	ELF4		GSK3B	PIK3CA
GSTP1	CBL	CWC22	IL6	CD24	DMRT1	HOTAIR	CAV2	DGKD	HIPK2	CAV2	CYLD	KLK6	CDCA7L	E2F1	IL1B	CDK1	EBPL	IL2RA	CD99	DNAJC5	MAK16	CDKN2B	EGLN1	MACF1	CD47	EGFR	KL	CEACAM7	DST	MTPAP	COX5A	FN1	MAPK14	CHD7	ERG	NDRG1	CNR1	FN1	MCTS1	CFHR5	EPHB1		H3-3B	PIK3CB
GSTT1	CBS	CX3CL1	IL7	CD28	DMRT2	HP	CAVIN1	DHDDS	HK2	CBL	CYP1A1	KMT2A	CDH1	EBF3	IL6	CDK2	ECD	IL6	CDC14B	DNAJC6	MAP1B	CDKN2C	EGR1	MAP1B	CD70	EGLN1	KLF6	CEBPZ	DYNLT3	MUL1	COX8A	FNDC3B	MAPK8	CHEK1	ESR1	NEDD4L	CNTN3	FNDC3B	MEFV	CFLAR	EPHB2		HDAC2	PIK3CD
GTF2H1	CBX3	CXCL8	INSR	CD34	DNAJA2	HSP90B1	CBL	DICER1	HLA-A	CBR1	CYP1B1	L1CAM	CDH13	ECD	IL7	CDK4	EDN1	IL7	CDC20	DNER	MAP3K11	CDR1	EHMT1	MAP1LC3A	CD74	EGR1	KNG1	CELF2	DYRK1A	MVP	CPE	FOSL2	MARK2	CHL1	ESRRG	NEDD9	COIL	FOSL2	MME	CHAC1	ERCC6L2		HDAC9	PLAG1
H3C11	CBX6	CXCR4	ITGAM	CD36	DNAJB6	HSPA1B	CBS	DLD	HLA-B	CBS	CYP20A1	LAMC2	CDH2	EEF2K	ISG20	CDK5	EEF1A1	INSR	CDC25A	DNM3	MAPK14	CDX2	EIF2B2	MAP2	CD86	EHMT1	LAMC2	CEP55	E2F1	MYC	CPEB4	FOXA1	MBD2	CHPT1	EXOSC6	NES	COL11A2	FOXA1	MMP2	CHD5	ERG		HEATR1	PLEKHM1
H3C12	CBX7	CYLD	KCNA5	CD38	DNAJB9	HSPA4	CBX3	DLEU1	HMOX1	CBX3	CYP3A5	LAMP1	CDK1	EGFR	KCNMA1	CDK6	EEF1A2	ISG20	CDC25B	DOCK3	MAPK3	CEBPZ	EIF2S2	MAP2K7	CD9	EIF1	LGR5	CEP85L	EBF3	MYD88	CPOX	FOXA2	MBP	CHRM2	F2R	NFAT5	COL16A1	FOXO1	MPRIP	CHD7	ERN1		HECTD1	PNO1
H3C7	CCDC6	CYP1B1	KCNMA1	CD3D	DNAJC13	HSPA5	CBX7	DLG1	HNF4A	CBX6	DAPK3	LCN2	CDK18	EGR1	KHDRBS1	CDK7	EEF2	KCNA5	CDC42	DPYD	MAPK8	CELF2	EIF3A	MAP4K4	CD99	EIF2B3	LIFR	CFH	ECD	NDRG1	CREBBP	FOXO3	MCL1	CHRM3	F3	NFE2L2	COL18A1	FSD1	MRC1	CHEK1	ESR1		HGF	PPARGC1A
H3C8	CCHCR1	CYP27B1	KDM6B	CD44	DNAJC14	HSPB3	CCDC6	DMD	HNRNPA1	CCDC6	DBH	LDLR	CDK20	EIF2S2	KLF4	CDK9	EGF	KCNMA1	CDC42BPA	DPYSL2	MBP	CENPU	EIF4A2	MAPK1	CDC14B	EIF2S2	LIG4	CHAF1A	EDN1	NEDD4L	CRK	FSD1L	MCTS1	CHST15	FAF1	NFKB1	COL4A1	FSD1L	MT1A	CHEK2	ESR2		HHIP	PPM1H
HDAC2	CCK	DAB1	KDR	CD46	DNAJC5	IAPP	CCL2	DMRT1	HSD3B7	CCL2	DBN1	LGALS1	CDK3	EIF4EBP1	KLF6	CDKN1A	EGFR	KDM6B	CDC42BPG	DRD5	MME	CEP350	EIF4E	MAPK8	CDC25A	EIF4A2	LILRB1	CHEK1	EEF1A1	NEDD8	CRKL	FTH1	MME	CHTOP	FAM47E	NFKBIA	COL4A3	FSIP1	MTHFR	CHL1	ESRRG		HIPK2	PRDM2
HDAC4	CCL11	DAPK1	KL	CD47	DNAJC6	ICAM1	CCL20	DNAJB1	HSF1	CCN1	DCTN4	LGALS3	CDK4	EIF4G1	KLF9	CDKN1B	EGLN1	KHDRBS1	CDH11	DST	MMP7	CEP55	EIF4G1	MARK2	CDC25B	EIF4EBP1	LIN28A	CHL1	EEF2K	NEFL	CRLF3	FTL	MMP1	CHUK	FAM47E-STBD1	NGF	CORO1C	FST	MTR	CHRM2	EXOSC6		HMGA2	PRDX3
HEATR3	CCL13	DCC	KLF6	CD69	DNER	IGF1R	CCL22	DNAJB6	HSP90B1	CCN2	DCUN1D1	LGMN	CDK6	ELAVL1	KMT2A	CDKN1C	EGR1	KHSRP	CDH5	DUSP8	MMP9	CEP85L	ELAVL1	MBD2	CDC25C	EIF4G1	LPAR3	CHPT1	EGF	NFAT5	CS	FUBP1	MMP3	CLCN3	FAS	NIF3L1	CPE	FTL	MTRR	CHRM3	FAIM2		HNRNPA1	PRDX5
HFE	CCL2	DCTN1	KLF9	CD9	DNM1L	IKBKB	CCN1	DNAJB9	HSPA1A	CCN3	DDIT3	LGR6	CDKL1	ELAVL2	L1CAM	CDKN2A	EHHADH	KLF6	CDK18	DYRK1A	MMRN1	CERS2	ELK3	MCAT	CDC42BPA	ELAVL1	LRP1	CHRM3	EGFR	NFE2L2	CSE1L	FYN	MMRN1	CLDN1	FASLG	NNMT	CPEB1	FUBP1	MYC	CHST15	FASLG		HNRNPA2B1	PRKAA2
HGF	CCL4	DCTN4	KMT2A	CD93	DNM3	IL13RA1	CCN2	DNAJC1	HSPA4	CCNA2	DDIT4	LIN28A	CDKN1A	ELF4	LCN1	CDKN2B	EIF1	KMT2A	CDK6	E2F1	MPRIP	CFH	ELOVL7	MCL1	CDH1	ELF4	LRP6	CHUK	EGLN1	NFKBIA	CSF1	FZD4	MPO	CLK2	FBXO48	NOTCH2	CPEB4	FXN	NCL	CHSY1	FASN		HNRNPC	PRKAR1B
HIF1A	CCN1	DCUN1D1	KNG1	CDC14B	DNMT3B	IL1RN	CCNA2	DNAJC12	HSPA5	CCND1	DECR1	LMNA	CDKN1B	ELK3	LCN2	CDKN2C	EIF2B2	LAG3	CDKN1A	EBF3	MSX1	CFLAR	ENO2	MMP1	CDK1	ELOVL7	MACF1	CLCN3	EGR1	NOTCH2	CSNK2A1	G3BP1	MSX1	CLN3	FBXO8	NPAS2	CPOX	FYN	NDN	CHTOP	FBXO41		HNRNPU	PSG5
HIPK2	CCN2	DDIT3	LAMC2	CDC42	DOCK3	IL6	CCNB1	DNAJC13	HSPB1	CCND2	DENR	LPA	CDKN1C	ELOVL7	LDLR	CDKN3	EIF3A	LDLR	CDKN2C	EDN1	MT1E	CHAC1	ERN1	MRPS30	CDK2	ENO2	MAK16	CLDN1	EHHADH	NOX4	CSNK2A2	GABARAP	MTDH	CLTC	FBXO9	NPTX2	CPS1	FZD4	NEDD4L	CLDN1	FBXO42		HOXA13	PTBP1
HK1	CCN3	DDIT4	LAMP1	CDC42BPA	DPH6	IL7	CCND1	DNAJC6	HSPB3	CCND3	DEPDC7	MAOA	CDKN2A	ENO2	LGR5	CDO1	EIF4E	LEP	CDR1	EEF2	MTDH	CHAF1A	ESR1	MT3	CDK20	EPHB1	MAP1B	CLEC5A	EHMT1	NPAS2	CTCF	GAP43	MTRR	CMAS	FBXW7	NQO1	CPT1A	G3BP1	NEDD9	CLTC	FBXO48		HOXA9	PTEN
HK2	CCN4	DDRGK1	LDLR	CDC42BPG	DPP4	KCNA5	CCND2	DNER	HSPD1	CCNE1	DGKD	MAP1B	CDKN2B	EPHB2	LIF	CDS1	EIF4EBP1	LGALS3	CDS1	EEF2K	MTHFR	CHD4	ESRRG	MTDH	CDK6	EPRS1	MAP2	CMTM1	EIF2B1	NPM1	CTCFL	GAPDH	MTTP	CNP	FCGR2B	NR4A2	CPT1C	GABARAPL2	NFAT5	CMTM4	FBXO8		HOXB8	PTGER4
HLA-A	CCNA2	DECR1	LGR5	CDC7	DPYD	KDM6B	CCND3	DNM1L	IGF1	CCNG2	DHRS11	MAP2	CDKN2C	ERBB2	LIFR	CDX2	EIF4G1	LGR5	CDSN	EGFR	MTRR	CHD5	EXOSC6	MTOR	CDK9	EZH2	MAP2K6	CMYA5	EIF2B3	NR4A1	CTH	GBA	MYC	CNR1	FGF18	NT5E	CREB1	GABPA	NFKB1	CNBP	FBXO9		HOXD10	PTPRC
HMGB1	CCNB1	DENR	LIF	CDCA7L	DPYSL2	KLF4	CCNE1	DNM3	IGF1R	CCNH	DICER1	MAP2K7	CDKN3	EXOSC6	LIG4	CEBPB	ELAVL1	LIF	CDX2	EGLN1	MX2	CHD7	EZH2	MTR	CDKN1A	F2	MAP4K4	CNP	EIF4A2	NRG1	CTNNA1	GDF15	MYCN	CNTN2	FGF2	NUCB2	CREB3L2	GAD1	NGFR	CNP	FGF1		HSPA4	RAB1A
HMOX1	CCND1	DHDDS	LIFR	CDH1	DRD5	KLF6	CCNG2	DNMT1	IKBKB	CCT5	DLG1	MAP3K11	CEACAM1	EZH2	LMNA	CEBPD	ELAVL2	LIFR	CEACAM1	EGR1	MYC	CHEK1	F12	MTRR	CDKN1B	F2R	MAPK1	CNR1	EIF4E	NRGN	CTNNB1	GFPT1	NDN	CNTN3	FGF9	NUP62	CREBRF	GALC	NIF3L1	CNTN3	FGF13		ICAM1	RAB29
HNF4A	CCND2	DICER1	LIG4	CDH11	DST	KLF9	CCNH	DNMT3B	IL10	CCT8	DLG2	MAP4K4	CEBPB	F12	LPAR3	CELF2	ELF4	LIN28A	CEACAM5	EHHADH	MYCN	CHPT1	F2R	MVP	CDKN1C	F3	MAPK14	CNTN3	ELAVL2	NT5E	CTNND1	GHR	NEDD4L	COIL	FKBP1A	P2RX4	CRISP2	GBA	NLRP3	COL3A1	FGF2		IDH1	RAB39B
HNRNPA1	CCND3	DLD	LIN28A	CDH13	DTNBP1	KLK6	CCR10	DOCK3	IL13RA1	CD109	DLG4	MAPK1	CELF2	F3	LRP1	CEP350	ELK3	LMNA	CEBPA	EHMT1	MYD88	CHRM3	F2RL1	MX2	CDKN2A	FAF1	MAPK8	COIL	ELAVL4	NTS	CTSD	GIGYF2	NEDD9	COL3A1	FKBP5	PAM	CRK	GCH1	NOTCH2	COL4A1	FGF20		IDO1	RAB3B
HSD3B7	CCNE1	DLEU1	LINGO1	CDH19	DUSP2	KMT2A	CCR6	DPEP1	IL1A	CD151	DMPK	MAPK3	CENPU	FABP3	MAP1B	CEP55	ELOVL7	LRP1	CELF2	EIF1	NCL	CHST15	F3	MYC	CDKN2B	FAS	MBD2	COL11A2	ELK3	NUCB2	CTSK	GIP	NFAT5	COL4A1	FKBP7	PARP1	CRKL	GFPT1	NQO1	COL4A3	FGF23		IFNG	RAB7A
HSF1	CCNG2	DLG2	LPAR3	CDH2	DUSP8	KNG1	CCT3	DPP4	IL6	CD164	DMRT2	MAPK8	CEP55	FAIM2	MAP1LC3A	CEP85L	ENO2	LRP6	CEP55	EIF2B4	NEDD9	CHSY1	FAAH	MYCN	CDS1	FASLG	MCL1	COL17A1	ELOVL7	OPRM1	CTSL	GJB6	NFE2L2	COL4A3	FMR1	PDCD4	CRLF3	GHR	NR4A2	COX5B	FHL5		IGFBP7	RAB7B
HSP90AA1	CCNH	DLGAP3	LRP1	CDH5	DYNLT3	L1CAM	CCT5	DPYD	INPP5K	CD1C	DNAJB1	MBP	CEP85L	FASLG	MAP1LC3B	CFH	EPHB2	MAP1B	CEP85L	EIF2S2	NEFL	CHUK	FADD	NDRG1	CDX2	FBRS	MCTS1	COL3A1	ERBB3	ORAI1	CUL1	GLA	NFKB1	COMMD3-BMI1	FN1	PDE4A	CRMP1	GIGYF2	NRG1	COX7A2	FKBP1A		IL17RD	RAD51
HSP90B1	CCR1	DLGAP4	LRP6	CDK1	DYRK1A	LCN1	CD109	DPYSL2	ISG20	CD274	DNAJB6	MCAT	CERS2	FASN	MAP2	CFLAR	EPHX1	MAP2	CERS2	EIF4A2	NFAT5	CIC	FAS	NEDD4L	CEBPD	FBXO8	MIP	COL4A1	ERCC6L2	OSMR	CUL3	GLP1R	NFKBIA	CORO1C	FNDC3B	PDPK1	CRTC2	GJC2	NUCB2	CP	FKBP7		IRF1	RAP1B
HSPA1A	CCR10	DMD	MACF1	CDK6	EBF3	LDLR	CD14	DRD2	KCNA5	CD276	DNAJB9	MCL1	CFLAR	FASTK	MAP2K6	CFTR	EPRS1	MAP2K7	CFHR5	EIF4EBP1	NFKB1	CIP2A	FASN	NEDD9	CELF2	FKBP10	MME	COL4A3	ERG	P4HB	CXCL12	GLRX	NOS1	COX7A2	FOSL2	PIK3C2B	CRYAB	GK5	NUP62	CPB2	FLVCR1		IRS2	REL
HSPA1B	CCR5	DMPK	MAK16	CDK7	EDN1	LGALS1	CD151	DRD4	KHSRP	CD28	DNAJC12	MCTS1	CFTR	FBRS	MAP4K4	CHAC1	ERG	MAP4K4	CHAC1	EIF4G1	NLRP3	CKB	FASTK	NEFL	CEP350	FKBP1A	MMRN1	CORO1C	ESR1	PAFAH1B1	CXCL8	GLS	NOTCH2	CPB2	FOXA1	PIK3CA	CSNK2A1	GLRX	OGA	CPEB1	FMR1		ITCH	REST
HSPA4	CCT2	DMRT2	MAOA	CDKN1B	EEF1A1	LGALS3	CD164	DST	KLF4	CD44	DNAJC13	MINDY4	CHAC1	FBXO41	MAPK1	CHAF1A	EXOSC6	MAPK1	CHD4	ELAVL1	NOS1	CLCN3	FBRS	NFAT5	CEP55	FKBP3	MPRIP	CP	ESRRG	PANK2	CXCR2	GLUL	NPAS2	CPEB4	FOXA2	PIK3CB	CST3	GLS	ORAI1	CPEB4	FN1		ITGA3	RNF11
HSPA5	CCT3	DNAJA2	MAP1B	CDKN2B	EEF2K	LGMN	CD24	DUSP2	KLF6	CD46	DNAJC14	MMP1	CHAF1A	FBXO42	MAPK14	CHD7	EZH2	MAPK14	CHD7	ELAVL2	NOS3	CLDN4	FBXO41	NFE2L2	CEP85L	FKBP4	MRC1	CPE	EZH2	PAPOLA	CYB561	GORASP2	NPM1	CPN1	FOXO1	PLXNA2	CSTA	GNAQ	P2RX7	CPN1	FNDC3B		ITGA5	RPS6KB1
HSPA8	CCT8	DNAJB1	MAP1LC3B	CDKN2B-AS1	EGF	LGR5	CD274	DUSP8	KLF9	CD47	DNAJC5	MMP3	CHD4	FBXO8	MARK2	CHST15	F2	MAPK3	CHEK2	ELAVL4	NOTCH2	CLN3	FBXW7	NFKB2	CERS2	FKBP5	MSX1	CPEB4	F2R	PARK7	CYLD	GPC4	NPTX2	CPOX	FOXO3	PNO1	CTNNA1	GNPDA2	PAK1	CPOX	FOXA1		ITGA6	RREB1
HSPA9	CD109	DNAJB6	MAP2	CDO1	EGFR	LIF	CD276	DYNLT3	KMT2A	CD58	DNAJC6	MMP7	CHEK1	FBXO9	MBD2	CHSY1	F2R	MAPK8	CHI3L1	ELF4	NPAS2	CLTC	FDXR	NFKBIA	CFH	FKBP9	MTDH	CPN2	F2RL1	PARP1	DAG1	GPR37	NR4A2	CPT1A	FPR2	PODXL	CTNNB1	GORASP2	PAM	CREB1	FOXO1		ITGAV	RRN3
HSPB3	CD151	DNAJB9	MAP4K4	CDR1	EGLN1	LIFR	CD36	DYRK1A	L1CAM	CD63	DNER	MMP9	CHPT1	FBXW7	MBP	CHTOP	F3	MBD2	CHL1	ELK3	NPM1	CLU	FGB	NGF	CH25H	FLNB	MTHFR	CPS1	F3	PCNA	DAPK1	GPR6	NRG1	CREB1	FRY	POU5F1	CTSD	GPC4	PAPOLA	CREB3L2	FOXO3		ITGB3	RTN1
HSPD1	CD163	DNAJC1	MAPK1	CDS1	EGR1	LIG4	CD3D	E2F1	LAMC2	CD70	DNM3	MRGPRX3	CIB1	FEZ1	MCL1	CHUK	FADD	MCL1	CHRM2	ELOVL7	NPTX2	CMTM4	FGF1	NNMT	CHAC1	FLVCR1	MTPAP	CREB1	F9	PDCD4	DBI	GPX4	NT5E	CREB3L2	FSD1L	PPARGC1A	CX3CL1	GPER1	PCNA	CREBBP	FRY		ITGB8	SART3
ICAM1	CD164	DNAJC12	MAPK14	CDX2	EHMT1	LIN28A	CD44	EBF3	LAMP1	CD9	DNMT3B	MRPS30	CIC	FGF13	MGMT	CIC	FAM47E-STBD1	MCOLN1	CHRM3	ENDOU	NQO1	CNDP1	FGF10	NOTCH2	CHAF1A	FMC1	MTR	CREB3L2	FASLG	PDIA3	DBN1	GRAP2	NTS	CREBBP	FST	PPP1R13L	CXADR	GPR143	PDAP1	CREBRF	FSD1		ITPRID2	SATB2
IFNG	CD19	DNAJC14	MAPK8	CEACAM1	EIF2B2	LMNA	CD58	EBPL	LDLR	CD99	DOCK3	MSMB	CIP2A	FGF18	MMP1	CITED4	FAS	MFAP1	CHST15	ENO2	NR4A1	CNOT1	FGF18	NOX4	CHD4	FMR1	MTRR	CREBBP	FBXO42	PDIK1L	DBT	GREM1	OPRM1	CREBRF	FUBP1	PRDM2	CXCL12	GPR151	PDCD4	CRISPLD2	FSD1L		JUN	SBNO1
IGF1	CD24	DNAJC5	MARK2	CEBPB	EIF2S2	LRP6	CD74	EDN1	LGALS1	CDC20	DPH6	MT1E	CISH	FGF2	MMP7	CLCN3	FASN	MGMT	CIC	EPHB2	NR4A2	CNR1	FGF2	NR4A1	CHD5	FN1	MTTP	CREBRF	FBXO48	PDPK1	DCBLD2	GRIA2	OSMR	CRH	FYCO1	PRKAA1	CXCL14	GPR158	PDE4A	CRK	FSIP1		KAT2B	SBNO2
IGF1R	CD274	DNAJC6	MBD2	CEBPD	EIF4A2	MACF1	CD86	EEF1A1	LGALS3	CDC25A	DPP7	MTDH	CKB	FGF23	MPRIP	CLDN1	FASTK	MIP	CISH	EPHX1	NRG1	CNTN3	FGF9	NR4A2	CHD7	FNDC3B	MYC	CRK	FBXO7	PEA15	DCDC2	GRIK2	PAFAH1B1	CRK	FYN	PRKAA2	CYB561	GPRC5C	PDIA3	CRKL	FTH1		KAT6A	SCARB2
IKBKB	CD28	DNER	MBP	CEBPZ	EIF4E	MAK16	CD99	EEF1A2	LGMN	CDC25B	DPYD	MTHFR	CLCN3	FGF9	MRGPRX3	CLTC	FBRS	MME	CKB	EPRS1	NRGN	COL4A1	FGG	NRG1	CHPT1	FOSL2	MYCN	CRKL	FBXO8	PECAM1	DCHS1	GRIK3	PAK1	CRKL	FZD4	PRKAR1A	CYB5R2	GPX1	PDIK1L	CRP	FUS		KCNH1	SCN8A
IL1A	CD36	DNM1L	MCTS1	CELF2	ELAVL1	MAOA	CDC14B	EEF2	LGR5	CDC25C	DPYSL2	MTTP	CLN3	FH	MSX1	CLU	FBXO48	MMP1	CLCN3	ERBB2	NT5E	COL4A3	FH	NRGN	CHTOP	FOXA1	NEDD4L	CRYZ	FBXO9	PGK1	DCT	GRIN2B	PANK2	CRLF3	G3BP1	PRKCD	CYBB	GPX3	PECAM1	CRYZ	FXN		KCNJ3	SEL1L
IL6	CD40	DNMT3B	MEFV	CEP350	ELAVL2	MAOB	CDC20	EGFR	LIF	CDC42	DRD1	MX2	CLU	FHIT	MT1E	CMAS	FBXO9	MPRIP	CLEC5A	ERG	NTRK1	COPS6	FKBP1A	NT5E	CHUK	FOXO1	NFAT5	CS	FBXW7	PHB	DCTN4	GRK2	PAPOLA	CS	GABPA	PRKD1	CYC1	GREM1	PGK1	CS	FYCO1		KDM2A	SELENOT
IL7	CD44	DPH6	MFAP1	CEP55	ELAVL4	MAP1B	CDC25A	EGR1	LIFR	CDC42BPA	DTNBP1	MYC	CMAS	FKBP1A	MT3	CMTM4	FBXW7	MRC1	CLK2	ESRRG	OPRM1	CORO1C	FKBP1B	NUCB2	CISH	FUS	NFKB1	CSAD	FCGR2B	PHLDA2	DDB2	GRK5	PCNA	CSF1	GAD1	PRNP	CYLD	GRIA2	PHLDA2	CSAD	FZD4		KIF5B	SERPINA3
INSR	CD46	DPYD	MIP	CEP85L	ELK3	MAP1LC3B	CDC25B	EHHADH	LRP1	CDC7	DUSP2	MYCN	CMTM4	FKBP1B	MTDH	CNBP	FDXR	MT1E	CLTC	EZH2	ORAI1	COX5A	FKBP5	NUP62	CITED4	FXN	NOX1	CSHL1	FEZ1	PIK3C2B	DDX3X	GRM5	PDCD4	CSF2	GAD2	PROS1	CYP4B1	GRIN2A	PIK3C2B	CSF1R	G3BP1		KIT	SESN3
ISG20	CD47	DPYSL2	MME	CH25H	ELOVL7	MAP2K6	CDC25C	EHMT1	MAK16	CDCA7L	DYNLT3	MYD88	CNOT1	FKBP3	MTR	CNOT1	FGF2	MTDH	CLU	F2R	OSMR	CPEB1	FKBP9	OPRL1	CKB	FZD4	NOX4	CSNK2A1	FGB	PIK3CB	DDX6	GRN	PDE4A	CSNK1E	GATA2	PSAP	DAAM1	GRIN2D	PIK3CA	CSNK1E	GABARAP		KLF4	SETD7
KCNMA1	CD58	DRD1	MMRN1	CHD5	ENDOG	MAP4K4	CDC42	EIF2B1	MAOA	CDH13	E2F1	NCL	CNTN2	FKBP4	MTRR	CNTN3	FGF9	MTOR	CMTM1	F3	PAFAH1B1	CPEB4	FLNB	OPRM1	CLCN3	G3BP1	NPAS2	CSPG4	FGF1	PIN1	DEGS1	GSK3B	PDIK1L	CSNK2A1	GCH1	PSAT1	DAG1	GRK5	PIK3CB	CSNK2A1	GABBR1		KLF6	SF3B1
KDR	CD70	DRD5	MPRIP	CHD7	EPHB2	MAPK1	CDCA7L	EIF2S2	MAP1B	CDH2	EBF3	NDRG1	COL18A1	FKBP5	MTX1	COL16A1	FH	MTR	CMTM4	FAAH	PAK1	CREB1	FNDC3B	OPTN	CLDN1	G6PD	NPTX2	CSTA	FGF10	PLK1	DEK	GSPT1	PIK3C2B	CSTA	GFPT1	PSIP1	DAPK1	GRM8	PIK3CG	CST3	GABPA		KLF8	SGK1
KHSRP	CD9	DST	MRC1	CHEK1	EPRS1	MAPK14	CDH1	EIF3A	MAP1LC3A	CDK1	EBPL	NEDD4L	COL4A1	FKBP9	MVP	COL18A1	FHIT	MTX1	CNOT1	FADD	PAM	CREB3	FOSL2	ORAI1	CLN3	GABBR1	NQO1	CTCFL	FGF13	PLK2	DENR	GSTM2	PIK3CA	CTBP1	GHR	PSMB8	DAPK2	GRN	PLEK	CSTA	GAD1		KMT2A	SIRPA
KL	CD93	DUSP2	MRPS30	CHEK2	ERCC6L2	MAPK3	CDH11	EIF4A2	MAP1LC3B	CDK2	ECD	NEDD8	CORO1C	FMC1	MYC	COL3A1	FKBP10	NAT2	CNR1	FAM47E	PCNA	CREBBP	FOXA1	OSMR	CLTC	GABPA	NR4A2	CTHRC1	FGF2	PLXNA4	DGKI	GSTO1	PIK3CB	CTCF	GHSR	PSMB9	DBN1	GSK3B	PLXNA4	CTBP1	GAD2		KMT2E	SIRT1
KLF4	CD99	DVL1	MSMB	CHL1	ESR1	MAPK8	CDH19	EIF4E	MAP2	CDK20	EDN1	NEDD9	COX7A2	FN1	MYD88	COL4A1	FKBP1A	NDRG2	COL11A2	FAM47E-STBD1	PDAP1	CREBRF	FOXO1	P2RX4	CMAS	GALC	NT5E	CTLA4	FGF23	PODXL	DHCR24	GSTP1	PIK3CG	CTCFL	GJB2	PTBP1	DBT	GSPT1	PODXL	CTCF	GAL		KRAS	SKIL
KLF6	CDC14B	DYNLT3	MT1E	CHPT1	ESRRG	MARK2	CDH2	EIF4EBP1	MAP4K4	CDK4	EEF1A1	NEFL	CP	FNDC3B	NDRG1	COL4A3	FKBP3	NEDD4L	COL16A1	FAS	PDCD4	CRISPLD2	FRY	PAFAH1B1	CNBP	GAPDH	NUCB2	CTNNA3	FGF9	PON2	DHPS	GTF2H1	PLEK	CTH	GJB6	PTEN	DCBLD2	GSTA4	PON2	CTCFL	GALC		LAMC2	SKP1
KLF9	CDC20	DYRK1A	MTDH	CHRM2	EXOSC6	MBD2	CDK1	ELAVL1	MAPK1	CDK5	EEF1A2	NFAT5	CPE	FOXA1	NEDD4L	CORO1C	FKBP4	NEDD9	COL18A1	FASLG	PDIK1L	CRKL	FSD1	PAK1	CNOT1	GBA2	NUP62	CTNND1	FH	POU2F1	DHX33	HAS2	PNO1	CTHRC1	GK5	PTGS2	DCDC2	GSTP1	POU2F1	CTNNA3	GFAP		LBR	SLC11A2
KMT2A	CDC25A	E2F1	MTOR	CHRM3	EZH2	MBP	CDK18	ELF4	MAPK14	CDK6	EEF2K	NFKB1	CPEB4	FOXO3	NEDD8	COX5A	FKBP5	NEFL	COL3A1	FASN	PDPK1	CSE1L	FST	PANK2	CNP	GBF1	OPRM1	CTNND2	FHIT	PPARA	DIAPH1	HCRTR1	POLDIP2	CTLA4	GLIS1	PTN	DCK	H3C11	PPARA	CTNND1	GFPT1		LDHA	SLC17A6
L1CAM	CDC25B	EBPL	MTPAP	CHST15	F2	MCAT	CDK2	ELK3	MAPK3	CDK7	EGFR	NFKBIA	CPOX	FSD1	NEDD9	COX7A2	FLNB	NFAT5	COMMD3-BMI1	FBP1	PEA15	CSNK2A1	FUBP1	PAPOLA	CNTN3	GET3	OPTN	CTSB	FHL5	PPARGC1A	DICER1	HDAC2	POU2F1	CTNNA1	GLS	PTPN6	DCN	H3C2	PPARGC1A	CTSB	GHR		LHFPL3	SLC1A1
LCN2	CDC25C	EDN1	MTR	CHSY1	F2R	MCL1	CDK20	ENO2	MAPK8	CDK9	EGLN1	NNMT	CREB1	FTH1	NEFL	COX8A	FLVCR1	NFE2L2	CPE	FBXO2	PGK1	CSNK2A2	FYCO1	PARP1	COIL	GFPT1	OSMR	CTSL	FKBP1A	PPIF	DKK1	HDAC4	PPARG	CTNND1	GLUD1	PTPRC	DCTN4	H3C8	PPID	CTSK	GHSR		LIMK2	SLC22A5
LGR5	CDC42	EEF1A1	MTRR	CHTOP	F2RL1	MCOLN1	CDK4	EPHB2	MARK2	CDKL1	EGR1	NOS3	CREB3	FUS	NES	CPEB4	FMC1	NFKB1	CPEB4	FBXW7	PHB	CST3	FZD4	PCNA	COL3A1	GHR	P2RX7	CUL1	FKBP3	PPP1R15A	DLD	HERPUD1	PPARGC1A	CTNND2	GLUD2	PYCARD	DDB2	HAS2	PPP1R1A	CTSS	GIGYF2		LIN28A	SLC25A3
LGR6	CDC42BPA	EEF1A2	MTTP	CISH	F3	MGMT	CDK6	EPHX1	MBD2	CDKN1A	EHMT1	NOTCH2	CREB3L2	FXN	NFAT5	CPS1	FMR1	NFKBIA	CPN2	FDXR	PHLDA2	CSTA	G3BP1	PDCD4	COL4A1	GIT1	PAFAH1B1	CUL3	FKBP4	PRDM2	DLGAP1	HGF	PPP1R13L	CTSS	GLUL	RAC1	DDR1	HDAC1	PRKAA1	CUL3	GK5		LMO2	SLC2A13
LIFR	CDC7	EEF2	MUL1	CLCN3	FAF1	MMP2	CDK7	EPRS1	MBP	CDKN1B	EIF1	NQO1	CREBRF	FXYD1	NFE2L2	CPT1A	FN1	NGFR	CPT1A	FGF1	PIEZO1	CTHRC1	GABBR1	PDIA3	COPS6	GK5	PAPOLA	CUX1	FKBP5	PRDX1	DLGAP5	HIF1A	PRDM2	CUL3	GNAL	RAD51	DDX3X	HDAC9	PRKAA2	CUX1	GLUD1		LNPEP	SLC2A14
LIG4	CDCA7L	EEF2K	MYC	CLDN1	FAIM2	MMP3	CDKN1A	ERBB2	MCL1	CDKN2B	EIF2B2	NR1I2	CRISPLD2	FYCO1	NFKB1	CREB1	FNDC3B	NIF3L1	CREB1	FGF10	PIK3C2B	CTNNA1	GABPA	PDIK1L	CORO1C	GLB1	PCNA	CX3CL1	FLVCR1	PRDX2	DMXL1	HIPK2	PRKAA1	CUX1	GNAQ	RAD51B	DDX58	HEATR3	PRKAR1A	CXADR	GLUD2		LRIG3	SLC33A1
LINGO1	CDH1	EGFR	MYCN	CLEC5A	FAM47E	MMP9	CDKN1B	ERBB3	MCTS1	CDKN2C	EIF2B3	NR4A1	CRK	FYN	NFKB2	CREB3	FOSL2	NNMT	CREB3L2	FGF13	PIK3CB	CTNNA3	GAD1	PHB	COX8A	GLI2	PDAP1	CXADR	FMR1	PRKAA1	DNAJC5	HK1	PRKAA2	CX3CR1	GPC4	RAP1B	DDX6	HEPH	PRKCG	CXCL10	GLUL		LRP1B	SLC39A8
LPAR3	CDK1	EGLN1	NCL	CLIC1	FAS	MPRIP	CDKN1C	ERN1	MFAP1	CEACAM1	EIF2B4	NR4A2	CRKL	G3BP1	NFKBIA	CREB3L2	FOXO1	NOTCH2	CREBBP	FGF18	PIK3CG	CTNNB1	GATA2	PIK3C2B	CPE	GLIS1	PDCD4	CXCL11	FN1	PRKAA2	DNER	HK2	PRKAR1A	CXADR	GPNMB	RB1	DECR1	HFE	PRNP	CXCL14	GNAL		LRP6	SLC40A1
LRP1	CDK2	EGR1	NDN	CLTC	FASLG	MRPS30	CDKN2A	ESRRG	MGMT	CEBPA	EIF2S2	NRG1	CRTC2	G6PD	NNMT	CREBRF	FOXO3	NOX4	CREBRF	FGF20	PINK1	CTNND1	GBA	PIK3CA	CPEB1	GLRX	PDIA3	CXCL12	FNDC3B	PRKAR1A	DNM2	HLA-A	PROS1	CXCL11	GPR158	RBM3	DEGS1	HGF	PROS1	CYBB	GNAQ		LRRC4	SLC45A3
LRP6	CDK20	EHMT1	NDRG1	CMAS	FBXO41	MT1A	CDKN2C	EZH2	MIF	CEBPB	EIF4A2	NRGN	CS	GABARAP	NOS3	CRK	FRY	NPM1	CRISP2	FGF23	PKD1	CTSD	GBA2	PIK3CB	CPEB4	GLS	PDIK1L	CXCL16	FOSL2	PROS1	DNM3	HLA-B	PSAP	CXCL12	GPR37	RBMS3	DEK	HIF1A	PSAT1	CYLD	GNPDA2		MACF1	SLC7A1
MACF1	CDK5	EIF1	NEDD4L	CMTM4	FBXO48	MT1E	CDKN3	F12	MME	CEBPD	EIF4E	NT5E	CSE1L	GABARAPL2	NOTCH2	CRLF3	FSD1L	NPTX2	CRK	FGF9	PLD2	CTSL	GBF1	PINK1	CPOX	GLUD1	PDPK1	CXCL6	FOXA1	PSAP	DNMT1	HLA-C	PSAT1	CXCL14	GPR88	REST	DEPP1	HIP1R	PSIP1	CYP19A1	GORASP2		MAN2A1	SLC7A11
MAK16	CDK6	EIF2B2	NEDD9	CNBP	FBXO8	MTDH	CDO1	F2R	MMP1	CEBPZ	EIF4EBP1	NTS	CSF1R	GABBR1	NOX4	CRYAB	FTH1	NQO1	CRMP1	FKBP1B	PLEK	CX3CL1	GFAP	PKD1	CPS1	GLUD2	PECAM1	CXCR2	FOXA2	PSAT1	DNMT3A	HLA-DRA	PSIP1	CXCR2	GRAP2	RET	DIAPH3	HIPK2	PTEN	CYP27A1	GPNMB		MAP1B	SMARCA1
MAOA	CDK7	EIF3A	NFAT5	CNR1	FBXO9	MTOR	CDS1	F2RL1	MMP2	CELF2	EIF4G1	NUCB2	CSHL1	GAD1	NPAS2	CRYZ	FUBP1	NR0B2	CRTC2	FKBP3	PLK1	CXADR	GHR	PLEK	CPT1A	GNAL	PGK1	CXCR4	FOXO1	PSMB9	DOCK4	HMGB1	PTBP1	CXCR4	GREM1	RMDN2	DICER1	HK2	PTGS2	CYP27B1	GPR158		MAP3K2	SMG1
MAP1B	CDK9	EIF4A2	NFE2L2	COIL	FBXW7	MTPAP	CEACAM1	F3	MMP3	CENPU	ELK3	NUDT1	CSNK1E	GAPDH	NPPA	CS	FUS	NR1I2	CS	FKBP4	PLK2	CXCL14	GIT1	PLK1	CREB1	GPC4	PIK3C2B	CYLD	FOXO3	PSMG1	DOCK9	HMOX1	PTEN	CYLD	GRIA2	RMDN3	DIRAS1	HLA-A	PTK2B	CYP2E1	GPR37		MAP3K20	SORL1
MAP1LC3B	CDKN1A	EIF4E	NFKBIA	COL3A1	FCGR2B	MTR	CEBPA	FA2H	MMP9	CEP55	ENDOG	NUP62	CSNK2A1	GBF1	NPTX2	CSE1L	FXN	NRG1	CSF1	FKBP7	PLXNA2	CXCL8	GJB6	PLK2	CREB3	GPNMB	PIK3CA	CYP19A1	FSD1L	PTBP1	DRAM1	HOMER1	PTGS2	CYP19A1	GRIK2	RNF19A	DKK1	HLA-B	PTN	CYP4B1	GPR37L1		MAP3K7	SP1
MAP2	CDKN1B	EIF4EBP1	NGF	COL4A3	FEZ1	MTTP	CEBPB	FAS	MMRN1	CEP85L	ENO2	OPRL1	CSNK2A2	GCH1	NR0B2	CSF1R	FYN	NT5E	CSPG4	FLNB	PLXNA4	CXCR3	GLI2	PLXNA2	CREB3L2	GPR17	PIK3CB	CYP1B1	FSIP1	PTEN	DSTN	HOOK2	PTPRC	CYP1B1	GRIN2A	ROCK2	DLC1	HLA-DRB1	PTPN6	DAAM1	GPR65		MAPK8	SRRM2
MAP3K11	CDKN1C	EIF4G1	NLRP3	CPE	FGB	MUL1	CEBPD	FASN	MPRIP	CERS2	EPHB1	OPRM1	CSTA	GDF15	NR4A1	CSNK2A1	G3BP1	NTRK1	CST3	FN1	PODXL	CYB561	GLRX	PLXNA4	CREBRF	GPR88	PIK3CG	CYP2B6	FUBP1	PTK2B	DUSP4	HOXD13	RAN	CYP27B1	GRK2	RPS6KB1	DLD	HLA-DRB5	PTPRC	DAB1	GRIA2		MAST2	ST13
MAP4K4	CDKN2A	ELAVL1	NOS1	CPEB4	FGF1	MVP	CEBPZ	FBXO41	MRPS30	CFH	EPHB2	OPTN	CSTB	GDF5	NR4A2	CSNK2A2	GABARAPL2	NUP62	CTCF	FNDC3B	POLDIP2	CYB5R2	GLS	PODXL	CRISPLD2	GPX3	PLEK	CYP46A1	FUS	PTPA	DVL2	HSD17B10	RB1	DAAM1	GRM2	RTL10	DLG3	HLF	RAC1	DAG1	GRIN2A		MAX	ST3GAL2
MAPK1	CDKN2B	ELAVL2	NOS3	CPN2	FGF18	MYC	CENPU	FBXO8	MSX1	CHAC1	EPRS1	ORAI1	CTCFL	GET3	NRG1	CTCFL	GABPA	OGA	CTCFL	FOXA1	POU2F1	CYLD	GLUD1	PON2	CRK	GPX4	PLXNA2	DAAM1	FXN	RAC1	DYRK1A	HSP90AA1	RBM3	DAB1	GRM4	RUNX1	DLGAP1	HMGB1	RAD51	DAPK1	GRIN2B		MBD2	STK35
MAPK14	CDKN2C	ELK3	NOTCH2	CPOX	FGF2	MYCN	CEP350	FBXO9	MT1E	CHAF1A	ERCC6L2	P2RX4	CTLA4	GFAP	NT5E	CTH	GAL	ORAI1	CTH	FOXO1	PPARA	CYP19A1	GLUD2	POTEM	CRKL	GPX7	PLXNA4	DAB1	FYCO1	RAD51	E2F1	HSP90B1	RBMS3	DAG1	GRM5	SAGE1	DMXL1	HMOX1	RALBP1	DBN1	GRK5		MCL1	STK39
MAPK3	CDKN3	ELOVL7	NOX4	CPS1	FGF20	MYD88	CEP55	FBXW7	MTDH	CHD4	EXOSC6	P4HB	CTNNB1	GFPT1	NUCB2	CTHRC1	GALC	OSMR	CTNNA1	FOXO3	PPARGC1A	CYP27B1	GLUL	POU2F1	CRLF3	GREM1	PNO1	DAP3	FYN	RAN	E2F3	HSPA1A	REST	DAPK1	GRM8	SAT1	DNM3	HNMT	RAN	DBT	GRM5		MCOLN2	SUCLA2
MAPK8	CDS1	ENDOG	NPAS2	CPT1A	FHIT	NAT2	CEP85L	FDXR	MTR	CHEK1	EZH2	PAFAH1B1	CTNND1	GIGYF2	NUP62	CTLA4	GAPDH	PAEP	CTNNB1	FSIP1	PPIF	CYP46A1	GNAL	PPARA	CRMP1	GRIA2	POU2F1	DAPK2	FZD4	RAP1B	E2F6	HSPA1B	RET	DAPK2	GSK3B	SATB1	DNMT3A	HOMER1	RAP1B	DCBLD2	GSK3B		MDM2	SYBU
MBP	CDX2	ENO2	NQO1	CREB1	FHL5	NDN	CERS2	FGB	MTRR	CHL1	F2	PAK1	CTNND2	GJB2	OGA	CTNNA1	GBA	PAFAH1B1	CTNND1	FST	PPP1R15A	D2HGDH	GNAQ	PPARG	CRYAB	GRIK2	PPARA	DBT	G3BP1	RB1	EBF3	HSPA5	RMDN2	DBT	GSPT1	SEL1L	DOCK1	HOOK2	RB1	DCDC2	GSTM2		ME1	SYNJ1
MCL1	CEBPB	EPHB2	NR0B2	CREB3L2	FKBP1A	NDRG1	CFLAR	FGF1	MTX1	CHPT1	F2R	PAM	CTSB	GK5	OPTN	CTNNA3	GBA2	PAPOLA	CUL1	FYCO1	PPP1R1A	DAAM1	GORASP2	PPARGC1A	CS	GRIK3	PPARG	DCBLD2	GABARAPL2	RBM3	ECHS1	HSPA8	RNF19A	DCBLD2	GSR	SEMA6A	DPP3	HSD17B6	RBMS3	DCK	GSTO2		MELK	TAC1
MFAP1	CEBPD	EPHX1	NR1I3	CREBBP	FKBP5	NEDD9	CH25H	FGF13	MVP	CHST15	F2RL1	PANK2	CTSD	GLA	ORAI1	CTNNB1	GDF15	PARP1	CX3CL1	FYN	PRDM2	DAG1	GPC4	PPID	CSNK1E	GRIN2B	PPARGC1A	DCC	GABPA	RBMS3	ECT2	HSPA9	RNF41	DCC	GTF2H1	SERPINA1	DPYSL2	HSP90AA1	REST	DCN	GTF2H1		MICA	TAF1
MGMT	CEBPZ	EPHX2	NR4A2	CREBRF	FKBP7	NEFL	CHAC1	FKBP1A	MYC	CHSY1	F3	PAPOLA	CUX1	GLI2	OSMR	CTNND1	GET3	PDE4A	CX3CR1	FZD4	PRKAA1	DAPK1	GPER1	PPP1R13L	CSNK2A1	GRK2	PPID	DCDC2	GAD1	REST	EDNRB	HSPD1	ROCK2	DCDC2	HAS2	SERPINF1	DPYSL4	HSPA1B	RET	DCTN4	HAS2		MKNK2	TCF3
MME	CELF2	ESRRG	NT5E	CRH	FKBP9	NES	CHAF1A	FKBP1B	MYD88	CHTOP	F9	PARP1	CXCL10	GLRX	P2RX4	CTSL	GFPT1	PDIK1L	CXADR	GABARAP	PRKAR1A	DCBLD2	GPNMB	PRDM2	CSPG4	GRK6	PPP1R13L	DCK	GAD2	RET	EEF2	HTR2A	RPS6KB1	DCN	HCN1	SETD2	DRAM1	HSPA4	RIPK1	DCTN6	HCN1		MMP16	TEF
MMP3	CENPU	EXOSC6	NTS	CRISPLD2	FLVCR1	NFAT5	CHEK1	FKBP4	NCL	CHUK	FAAH	PCNA	CXCL11	GLS	P4HB	CTSS	GLB1	PDPK1	CXCL10	GABPA	PRKCD	DCN	GPR151	PRKAA1	CST3	GRM5	PRDM2	DCN	GCG	RIPK1	EGFR	HTRA1	RSPO2	DCTN4	HCN3	SGK1	DSC3	HSPA5	RMDN1	DCX	HDAC1		MPP1	TET2
MPRIP	CEP350	EZH2	NUCB2	CRK	FMR1	NFE2L2	CHEK2	FLNB	NDN	CIC	FABP3	PDAP1	CXCL14	GNAQ	PAM	CUX1	GLIS1	PEA15	CXCL11	GAD2	PSAT1	DCTN4	GPR3	PRKAA2	CSTA	GRN	PRKAA1	DCTN4	GCH1	RMDN1	EGLN1	HTT	RTN4R	DCTN6	HDAC1	SHH	DST	HSPA9	RNF41	DDR1	HDAC2		MSH2	TFDP2
MRPS30	CEP55	F12	OPRM1	CRKL	FNDC3B	NFKB1	CHI3L1	FLVCR1	NDRG1	CIP2A	FADD	PDCD4	CXCL16	GNPDA2	PANK2	CXCL8	GLRX	PECAM1	CXCL16	GAL	PTBP1	DCX	GPR6	PRKAR1A	CTCF	GSPT1	PRKAA2	DCTN6	GDNF	RNF19A	EGR1	IFNG	RUNX1	DCX	HDAC2	SIAH1	DSTN	HTRA1	ROCK1	DDX3X	HDAC4		MSR1	TGFB2
MT1E	CEP85L	F2	OPTN	CRLF3	FOXA1	NFKBIA	CHPT1	FMC1	NDRG2	CITED4	FAS	PEA15	CXCL8	GORASP2	PAPOLA	CXCR4	GLS	PGK1	CXCL17	GALC	PTEN	DDB2	GPR88	PRKD1	CTH	GSR	PRKAB1	DCX	GFPT1	RNF41	EIF2AK1	IGF1	SATB1	DDX3X	HDAC4	SLC16A1	DUSP2	HTRA2	RPS6KB1	DDX58	HDAC9		MTAP	TGFBR1
MTDH	CFH	F2R	OSMR	CRMP1	FOXA2	NGFR	CHST15	FMR1	NEDD4L	CKB	FASN	PGK1	CXCL9	GPNMB	PCNA	CYB5R2	GLUD1	PHB	CXCL6	GAPDH	PTGS2	DDX3X	GPX1	PROS1	CTHRC1	GSTK1	PRKAR1A	DDX3X	GHR	RPS6KB1	EIF2AK4	IGF2R	SEL1L	DDX58	HDAC9	SLC1A1	DUSP6	ICAM1	RUNX1	DDX6	HEPH		MTDH	TGS1
MTHFR	CFLAR	F2RL1	P4HB	CRYZ	FOXO1	NIF3L1	CHSY1	FN1	NEDD8	CLCN3	FBP1	PHB	CYB561	GPR143	PDAP1	CYC1	GLUD2	PHLDA2	CXCL8	GATA2	RAD51	DDX56	GRAP2	PSAP	CTNND1	GSTO1	PRNP	DDX6	GHSR	RRAS	EIF3A	IL17D	SGK1	DECR1	HEATR3	SLC22A5	DYNC1I1	IDE	S100B	DEK	HIF1A		MYO1C	TMED10
MTOR	CHAC1	F3	PAEP	CS	FOXO3	NNMT	CHUK	FNDC3B	NEDD9	CLDN1	FBXO7	PIEZO1	CYB5R2	GPR158	PDCD4	CYLD	GLUL	PIK3C2B	CXCR1	GC	RAD51B	DDX6	GREM1	PSAT1	CTNND2	H3C2	PROS1	DEGS1	GIGYF2	RSPO2	EIF3E	IL7	SHC3	DEGS1	HEXA	SLC2A1	DYRK1A	IGF1R	SAT1	DENR	HIF3A		MYT1L	TMEM98
MTRR	CHD4	FADD	PAFAH1B1	CSF2	FSD1L	NOS3	CIB1	FOSL2	NEFL	CLDN4	FBXO9	PIK3CA	CYBB	GPR3	PDIA3	CYP1B1	GNAL	PIK3CA	CXCR2	GCG	RAN	DECR1	GRIN1	PTBP1	CTSB	HAS2	PRSS55	DEK	GK5	RUNX1	EIF4A3	IMMT	SHH	DEK	HFE	SLC52A2	DYRK2	IL10	SATB1	DHCR24	HIPK2		NAA25	TNKS2
MTX1	CHD5	FAF1	PAK1	CSNK1E	FSIP1	NOTCH2	CIC	FOXA1	NES	CLEC5A	FBXW7	PIK3CB	CYP1B1	GPR6	PEA15	D2HGDH	GNPDA2	PIK3CB	CXCR4	GCH1	RAP1B	DEGS1	GRIN2A	PTGS2	CUL1	HCN2	PSAP	DENR	GLB1	S100A10	EIF4EBP1	INO80C	SIAH1	DFFB	HGF	SLC6A8	E2F5	IL13RA1	SEL1L	DHDDS	HLA-C		NAA30	TP63
MVP	CHD7	FAIM2	PANK2	CSNK2A1	FUBP1	NPTX2	CIP2A	FOXA2	NFAT5	CLIC1	FEZ1	PIK3CG	D2HGDH	GPRC5C	PGK1	DAB1	GPNMB	PIK3CD	CYB561	GDNF	RB1	DENR	GRIN2B	PTN	CUL3	HDAC2	PSIP1	DGKI	GLS	SAT1	EIF4G2	INSR	SIRT1	DGKI	HIF1A	SLC7A11	E2F6	IL18	SERPINA1	DHPS	HMGB1		NCKIPSD	TPPP
MX2	CHEK1	FAS	PAPOLA	CSNK2A2	FXN	NQO1	CKB	FRY	NFE2L2	CLN3	FGF1	PIN1	DAAM1	GPX6	PIEZO1	DAG1	GPR65	PIK3CG	CYLD	GET3	RBMS3	DEPP1	GRM2	PTPA	CUX1	HDAC4	PSMG1	DHX33	GLUD1	SATB1	EIF5A	IREB2	SLC1A1	DIAPH1	HIPK2	SMARCA1	EBF3	IL1A	SERPINE1	DIAPH1	HMOX2		NCL	TPT1
MYC	CHEK2	FASN	PCNA	CTCF	FYN	NR1I2	CLCN3	FSD1L	NFKB1	CLTC	FGF13	PINK1	DAG1	GRAP2	PIK3C2B	DAP3	GPX1	PIN1	CYP19A1	GFPT1	REST	DFFB	GRM4	PTPN6	CXCL8	HDAC9	PTBP1	DIAPH3	GLUD2	SEL1L	EIF5A2	ISG15	SLC25A3	DIAPH3	HK2	SMG1	ECT2	IL6	SETD2	DICER1	HNMT		NEDD4L	TRIM9
MYCN	CHL1	FASTK	PDCD4	CTCFL	FZD4	NR4A1	CLDN1	FST	NFKB2	CMAS	FGF18	PLD2	DAPK1	GRIN2D	PIK3CA	DAPK1	GPX3	PINK1	CYP1B1	GIGYF2	RET	DGKA	GRM5	PTPRU	CXCR4	HEATR3	PTEN	DICER1	GLUL	SEMA6A	ELAVL1	ITGAM	SLC2A1	DICER1	HLF	SMS	EDN1	INO80C	SH3GL2	DIO2	HNRNPA1		NEDD9	TRPM7
MYD88	CHPT1	FBRS	PDE4A	CTH	G3BP1	NR4A2	CLDN5	FTH1	NFKBIA	CMTM3	FGF2	PLG	DBI	GRK3	PIK3CB	DBN1	GPX7	PLG	CYP27B1	GIP	RMDN1	DGKZ	GRM8	RAC1	CYB5R2	HERPUD1	PTGS2	DIO2	GNAL	SERPINE1	ELAVL2	ITPR1	SLC6A8	DIO2	HMOX1	SNCA	EDNRA	ISG20	SHC3	DIP2A	HOMER1		NEFL	TUBA1A
NEDD9	CHRM3	FBXO41	PDIA3	CTLA4	GABPA	NRG1	CLEC5A	FTL	NGF	CMTM4	FKBP10	PLK1	DBN1	GRK6	PIN1	DCBLD2	GREM1	PLK1	CYP2B6	GIT1	RNF19A	DHCR24	GRN	RB1	CYP19A1	HFE	PTK2B	DIP2A	GNAQ	SESN2	ELF4	ITPR3	SLC7A11	DIP2A	HNMT	SOCS3	EDNRB	ITPR1	SHH	DKK3	HSD17B13		NEO1	UBE2K
NES	CHSY1	FBXO8	PDIK1L	CTNNB1	GAD2	NT5E	CLK2	FUBP1	NGFR	CNBP	FKBP1A	PLXNA2	DBT	GRN	PLK1	DCDC2	GRIK2	PLK2	CYP2E1	GJB2	ROCK1	DHDDS	GSK3B	RBM3	CYP2B6	HIF1A	PTN	DKK1	GPC4	SETD2	ELOVL2	ITSN2	SLCO6A1	DKK3	HOMER1	SOX2	EFNA2	ITPR3	SIRT1	DLC1	HSP90AA1		NF1	ULK1
NFAT5	CHTOP	FBXO9	PDPK1	CTNND1	GAL	NUCB2	CLTC	FXN	NIF3L1	CNDP1	FKBP1B	PNOC	DCBLD2	GSTK1	PLK2	DCK	GRIN2A	PLXNA2	CYP46A1	GLI2	ROCK2	DHX33	GSPT1	RBMS3	CYP46A1	HIF3A	PTPRC	DKK3	GPNMB	SGK1	EMC10	JUP	SMARCA1	DLC1	HOOK2	SP1	EFNB2	ITSN2	SIRT5	DLD	HSP90B1		NF2	UQCRFS1
NFE2L2	CHUK	FBXW7	PECAM1	CTNND2	GALC	NUDT1	CLU	FXYD1	NNMT	CNOT1	FKBP3	PODXL	DCK	GSTM1	PLXNA2	DCX	GRK2	PLXNA4	DAAM1	GLP1R	RPS6KB1	DIAPH1	GTF2H4	REST	DAAM1	HIPK2	RAC1	DLC1	GPR158	SGTA	EMP1	KANSL1	SMARCA2	DLG3	HOXD13	SPARC	EGFR	JUP	SLC16A1	DLG3	HSPA1A		NFAT5	USP15
NFKB1	CIB1	FDXR	PGK1	CTSK	GAP43	NUP62	CMAS	FYCO1	NOTCH2	CNP	FKBP4	POLDIP2	DCTN4	GSTP1	PLXNA4	DDB2	GRM8	PON2	DAB1	GLRX	RSPO2	DIAPH3	H3C12	RMDN2	DAB1	HK1	RAD51	DLD	GPR37	SHH	ENO2	KCNIP4	SMG1	DLL4	HSD17B13	SPHK1	EGLN1	KAZN	SLC1A1	DLG4	HSPA1B		NFATC1	VIM
NFKB2	CIP2A	FGB	PIK3C2B	CTSL	GATA2	OPTN	CMTM3	FYN	NOX4	CNR1	FKBP5	PON2	DCX	GTF2H1	PNO1	DDIT3	GRN	PPARA	DAG1	GLS	RUNX1	DICER1	H3C7	RNF41	DAG1	HK2	RAD51B	DLG3	GPR65	SIAH1	ENPEP	KCNJ4	SNCA	DLX2	HSD17B7	SPP1	EIF2AK2	KIF2A	SLC22A5	DLGAP1	HSPA8		NFIA	WNT5A
NGF	CITED4	FGF1	PIK3CA	CTSS	GCH1	ORAI1	CMTM4	FZD4	NPAS2	CNTN3	FKBP7	POU2F1	DDIT3	H3C1	PODXL	DDX3X	GSK3B	PPARG	DAP3	GLUD1	SAT1	DKK1	H3C8	ROCK1	DAP3	HLF	RALBP1	DLGAP1	GPR88	SIRT1	ENTPD5	KCNMA1	SOAT1	DMXL1	HSPA1B	SREBF1	EIF2AK3	KL	SLC25A3	DLGAP5	IGF1		NFIB	WWC1
NNMT	CKB	FGF18	PIK3CB	CUL3	GDNF	OSMR	CNP	G3BP1	NPM1	COIL	FKBP9	POU5F1	DDX56	H3C10	POTEM	DDX58	GSPT1	PPARGC1A	DAPK1	GLUL	SEL1L	DLD	HAS2	RPS6KB1	DAPK1	HMGB1	RAP1B	DMXL1	GRIA2	SLC16A1	EP300	KDR	SOCS3	DNM3	HSPA5	ST13	EIF2AK4	KLC1	SLC2A1	DNAJC5	IGF1R		NLK	XPR1
NOS1	CLCN3	FGF2	PIK3CD	CUX1	GFPT1	P4HB	CNTN3	G6PD	NQO1	COL3A1	FLNB	PPARA	DDX58	H3C11	POU2F1	DDX6	GSTK1	PPIF	DBI	GNPDA2	SEMA6A	DLEU1	HCN1	RRAS	DBN1	HMGXB3	RB1	DNM1L	GRIK2	SLC1A1	EPAS1	KEAP1	SOD1	DNMT1	HTR2A	ST8SIA4	EIF3A	KLF6	SLC7A11	DNER	IGSF11		NOLC1	XYLT2
NOTCH2	CLDN1	FGF8	PINK1	CX3CR1	GHR	PAEP	COL16A1	GABARAPL2	NR4A2	COL4A1	FLVCR1	PPARG	DEGS1	H3C12	PPARG	DEGS1	GSTO2	PPP1R13L	DBN1	GPC4	SEPTIN4	DLG3	HCN3	RSPO2	DBT	HMOX1	RBM3	DNM3	GRIN2A	SLC2A1	EPCAM	KHSRP	SOX2	DOCK4	HTRA2	STAT3	EIF3M	KLF9	SLC7A5	DNM3	IL10		NOTCH1	YWHAH
NOTCH4	CLDN4	FGF9	PKD1	CXADR	GIGYF2	PAFAH1B1	COL17A1	GABPA	NRGN	COL4A3	FMR1	PPARGC1A	DEPP1	H3C2	PPP1R15A	DEK	GTF2H1	PPP1R1A	DCBLD2	GPER1	SERPINE1	DLG4	HDAC9	RTL10	DCBLD2	HOMER1	RBMS3	DNMT3A	GRM3	SLC52A2	EPHA3	KIF2A	SP1	DOCK7	IDE	SYBU	EIF4E	KLHDC1	SMARCA1	DOCK4	IL13RA1		NOVA1	YWHAZ
NPAS2	CLDN5	FGG	PLEK	CXCL11	GJB6	PAK1	COL18A1	GBA2	NT5E	CORO1C	FN1	PPIF	DGKI	H3C3	PRKAA2	DGKA	GTPBP6	PRDM2	DCC	GPNMB	SESN2	DLGAP5	HERPUD1	S100A10	DCTN4	HP	REG1A	DOCK4	GRM5	SLC6A8	EPHA7	KLC1	SPP1	DOCK9	IDUA	SYNM	EIF4G2	KMT2A	SMARCA2	DOCK9	IL1A		NOX4	ZNF512B
NPM1	CLTC	FH	PLK1	CXCL12	GK5	PAM	COL4A1	GC	NUCB2	COX5A	FNDC3B	PPP1R13L	DGKZ	H3C4	PRKAR1A	DGKI	HAPLN2	PRDX1	DCHS1	GPR151	SGK1	DLL4	HFE	SAT1	DCX	HPD	REG3A	DOCK7	GRM8	SLC7A11	EPHB2	KLF6	SPRY1	DPP3	IFNAR1	SYP	EIF5A2	L1CAM	SMG1	DPF2	IL2RA		NPAS3
NR1I2	CLU	FHIT	PLK2	CXCL9	GLB1	PANK2	CP	GCH1	NUDT1	COX7A2	FOSL2	PPP1R15A	DHCR24	H3C6	PRKCD	DHCR24	HCN2	PRKAA1	DCK	GPR158	SGSM3	DLX2	HIF1A	SATB1	DDIT3	HSD17B13	REST	DPF2	GSK3B	SLC7A5	ERAP1	KMT2A	SREBF1	DRAM1	IGF1	TBC1D9	ELAVL1	LAMB2	SMN2	DPP4	IL33		NR1D2
NR4A1	CMTM1	FKBP10	PLXNA2	CXCR4	GLIS1	PAPOLA	CPB2	GDF15	OGA	CPEB1	FOXA1	PRDX1	DIABLO	H3C7	PRKD1	DHX33	HDAC1	PRKAA2	DCN	GPR37	SH3GL2	DMBT1	HIPK2	SEL1L	DDX3X	HSD17B7	RET	DRAM1	GSPT1	SMARCA2	ERBB4	KRT7	ST13	DSC3	IGF1R	TCF3	ELAVL2	LAMP2	SMUG1	DPYSL2	IL7		NR2C2
NR4A2	CMTM3	FKBP1A	PLXNA4	CYBB	GLRX	PARP1	CPEB1	GET3	OPTN	CPOX	FSD1	PRDX2	DIAPH1	H3C8	PRNP	DIAPH1	HDAC2	PRKAR1A	DCTN4	GPR6	SHC3	DMXL1	HK1	SEMA6A	DDX58	HSD3B7	RIPK1	DSC3	GSR	SMG1	ERRFI1	LAMB2	ST8SIA4	DST	IGSF11	TET2	ELL2	LAMP3	SOAT1	DPYSL5	IMMT		NRAS
NRG1	CMTM4	FKBP1B	PNO1	CYLD	GNAL	PCNA	CPEB4	GFAP	OSMR	CPS1	FSIP1	PRKAA2	DIAPH3	HAS2	PROCR	DIAPH3	HDAC4	PRKCD	DCTN6	GPRC5D	SIAH1	DNAJC5	HK2	SEPTIN4	DDX6	HSF1	RMDN2	DST	GSTP1	SMN1	ESR1	LAMC2	STIM1	DUSP1	IL10	TFRC	ELMO2	LDLRAD4	SOD2	DRD2	INO80C		NRL
NT5E	CNBP	FKBP5	PNOC	CYP19A1	GNAQ	PDAP1	CPN1	GFPT1	P4HB	CPT1A	FST	PRKAR1A	DICER1	HCN3	PROS1	DICER1	HDAC9	PRKD1	DCX	GPX7	SIRT5	DNER	HLF	SERPINA3	DECR1	HSP90AA1	ROCK1	DSTN	GTF2H1	SMN2	ETS1	LAMP1	SYNJ1	DUSP2	IL13	TGFA	ELOVL2	LEP	SP1	DSC3	INPP5F		NUP43
NUCB2	CNOT1	FKBP7	PODXL	CYP1B1	GNPDA2	PDCD4	CPN2	GIGYF2	PAFAH1B1	CREB1	FTH1	PRKD1	DIO1	HDAC1	PSAP	DIO2	HERPUD1	PRKN	DDB2	GREM1	SLC1A1	DNM1L	HMGXB3	SERPINE1	DENR	HSP90B1	ROCK2	DUSP6	HAS2	SMS	ETV4	LCN1	TAC1	DVL2	IL13RA1	TGFB2	EMC10	LGALS1	SRRM2	DST	INSR		NUP98
NUDT1	CNP	FLNB	POU2F1	CYP27A1	GORASP2	PDE4A	CPOX	GIP	PAM	CREB3L2	FTL	PSAP	DIP2A	HEATR3	PSAT1	DIP2A	HEXA	PRL	DDX3X	GRIK2	SLC52A2	DNM2	HMOX1	SESN2	DGKA	HSPA1B	RPS6KB1	DVL3	HCLS1	SNCA	EXTL3	LDLR	TARDBP	DYRK1A	IL17A	THBS1	EMP2	LHFPL2	ST13	DSTN	IREB2		OPHN1
OGA	CNTN3	FLVCR1	PPARA	CYP27B1	GPC4	PDIA3	CPS1	GIT1	PANK2	CRISPLD2	FTMT	PSAT1	DKK1	HEPH	PSIP1	DIRAS3	HGF	PRNP	DDX56	GRIK3	SLC6A8	DNMT1	HMOX2	SETD2	DGKI	HSPA5	RSPO2	DYRK1A	HCN1	SOAT1	EZH2	LDOC1	TBC1D9	DYRK2	IL17D	THY1	EMP3	LIFR	ST8SIA4	DUSP1	ITGAM		ORAI2
OPRM1	COL16A1	FMC1	PPARGC1A	CYP2B6	GPNMB	PDIK1L	CPT1A	GJB1	PAPOLA	CRK	FUBP1	PSMB9	DLC1	HIF1A	PSMG1	DKK1	HIF1A	PROCR	DDX58	GRIN2A	SLC7A5	DOCK1	HNF4A	SGSM3	DGKZ	HSPA8	RUNX1	DYRK2	HDAC2	SOD1	EZR	LEP	TBP	E2F3	IL1A	TIGAR	ENO1	LMNA	STAT1	DUSP2	ITPKB		OSMR
OSMR	COL18A1	FN1	PPID	CYP46A1	GPR151	PDPK1	CPT1C	GJB2	PARK7	CRKL	FUS	PSMG1	DLD	HIP1R	PTEN	DKK3	HIPK2	PRSS55	DDX6	GRIN2B	SMG1	DOCK4	HNRNPA1	SH3GL2	DHDDS	HSPB3	SATB1	E2F1	HDAC9	SOD2	F2R	LGALS1	TCF3	E2F6	IL27	TIMM8A	ENO2	LMX1A	STIM1	DUSP6	ITSN2		OTUD4
P2RX4	COL3A1	FNDC3B	PPIF	DAAM1	GPR158	PEA15	CREB1	GK5	PCNA	CRLF3	FXN	PTEN	DLG4	HIPK2	PTGS2	DMBT1	HK1	PSAP	DEFB126	GRIN2D	SMS	DPP3	HOXD13	SLC1A1	DHX33	HTR6	SEC14L2	E2F3	HFE	SP1	F2RL1	LGALS3	TET1	EBF3	IL33	TIMP2	ENPEP	LRP6	SYNJ1	DVL2	JTB		PAFAH1B1
P4HB	COL4A1	FOSL2	PRDM2	DAB1	GPR6	PGK1	CREB3	GLA	PDAP1	CRTC2	FYCO1	PTPRU	DLGAP3	HK1	PTN	DNM3	HK2	PSMB8	DEPP1	GRK2	SNCA	DPP4	HSD17B13	SLC22A5	DIABLO	HTRA1	SEL1L	E2F5	HGF	SPRY1	F3	LGMN	TET2	ECT2	IL6	TKT	ENPP1	LRP8	TARDBP	DYNC2H1	KANSL1		PAPOLA
PAFAH1B1	CORO1C	FOXO1	PRKAA1	DAG1	GPR65	PHB	CREB3L2	GLRX	PDCD4	CRYAB	FYN	RAC1	DLGAP5	HLA-A	PTPN6	DNMT1	HLA-B	PSMB9	DFFB	GRK5	SOCS3	DPYSL2	HSP90AA1	SLC25A3	DIAPH1	HTT	SETD2	EBF3	HIF1A	SQSTM1	FA2H	LGR5	TF	EDN1	IL7	TMED7	ENTPD1	LSAMP	TBC1D9	DYRK1A	KAZN		PAX3
PAK1	COX7A2	FRY	PRKAA2	DAPK2	GPR88	PHLDA2	CREBRF	GLS	PDIA3	CRYZ	G3BP1	RAD51	DLL4	HLA-B	PTPRC	DOCK1	HLA-C	PTBP1	DGKA	GRK6	SOD2	DPYSL5	HSPA1B	SLC2A1	DIAPH3	ICAM1	SGK1	EBI3	HIPK2	SRRM2	FADS2	LHFPL2	TFAM	EDNRA	IMMT	TRAF6	EP300	LY6E	TBP	DYRK2	KCNJ6		PAX5
PAM	CPE	FSD1	PRKAB1	DBT	GREM1	PIK3CA	CRKL	GLUD1	PDIK1L	CSE1L	G6PD	RAN	DMBT1	HLA-C	RAC1	DOCK4	HMOX1	PTPA	DGKZ	GRM5	SOX2	DRAM1	HSPA4	SLC6A8	DICER1	IDE	SHC3	ECT2	HLA-A	SST	FAM107A	LIFR	TGFA	EDNRB	INO80C	TRAM1	EPAS1	MAG	TET1	E2F3	KCNMA1		PCDH10
PANK2	CPEB1	FST	PRKAR1A	DCBLD2	GRIA2	PIK3CB	CRYZ	GLUD2	PEA15	CSF1	GABARAP	RBM3	DMXL1	HLF	RAD51	DOCK9	HOMER1	PTPN6	DHX33	GRM8	SP1	DSC3	HSPA5	SLC7A11	DIP2A	IGF1	SHH	EDN1	HLF	ST13	FAS	LINGO1	TGFB2	EEF2K	INSR	TRAP1	EPHA3	MANEA	TET2	E2F6	KDM6B		PCDH8
PARP1	CPEB4	FTH1	PROS1	DCK	GRIK2	PIK3CD	CS	GLUL	PHLDA2	CSF2	GABARAPL2	RET	DNAJC5	HMGB1	RAP1B	DPP3	HPD	PTPRU	DIABLO	GRN	SPARC	DST	HSPA8	SMARCA1	DIRAS3	IGF1R	SIAH1	EDNRB	HMGB1	ST8SIA4	FASN	LINGO2	TGFBR1	EFEMP1	IP6K2	TRH	EPHA4	MANF	TF	EBF3	KHDRBS1		PCNA
PCNA	CPOX	FTL	PSAP	DCN	GRIN2A	PIK3CG	CSE1L	GNAL	PIEZO1	CSNK2A1	GAD2	RNF19A	DNER	HNF4A	RB1	DPYSL2	HSD17B7	PYCARD	DIAPH1	GRP	SPHK1	DUSP1	HTR2A	SMARCA2	DKK1	IGF2	SIRT1	EEF2K	HNF4A	STAT1	FAT1	LMNA	TGM2	EFNA2	IREB2	TRIM13	EPHA7	MAOA	TFAM	ECHS1	KHSRP		PCSK6
PDAP1	CPS1	FUBP1	PSAT1	DCTN4	GRK2	PIN1	CSF1	GNPDA2	PIK3C2B	CSNK2A2	GAK	RNF41	DNM1L	HNRNPA1	RBM3	DRAM1	HSD3B7	RAC1	DICER1	GSK3B	SPRY1	DUSP4	HTRA1	SMG1	DKK3	IL10	SLC16A1	EFEMP1	HNMT	STAT3	FBP1	LONP1	THBS1	EFNB1	ITGA8	TRIM27	EPHA8	MAP1B	TFRC	EDN3	KIF2A		PDCD6IP
PDCD4	CPT1A	FYCO1	PSIP1	DCX	GRK3	PINK1	CSNK1E	GORASP2	PIK3CA	CSPG4	GAL	ROCK1	DNM2	HOMER1	RBMS3	DRD5	HSF1	RAN	DIRAS1	GSPT1	SQSTM1	DUSP6	HTRA2	SMS	DLC1	IL13	SLC7A11	EFNB1	HNRNPA1	SYBU	FCGRT	LRPAP1	TICAM2	EFNB2	ITPR1	TRPM7	ERAP1	MAP2	TGFB2	EDNRB	KL		PDE4D
PDIA3	CREB1	FZD4	PTEN	DDR1	GRK5	PLK1	CSNK2A2	GPC4	PIN1	CST3	GALC	RPS6KB1	DNM3	HOTAIR	RMC1	DSC3	HSP90B1	RAP1B	DKK1	GSTM2	SRRM2	DYNC1I1	HTT	SMUG1	DLX2	IL13RA1	SMARCA1	EFNB2	HOMER1	SYNJ1	FDXR	LRPPRC	TIGAR	EGF	ITSN2	TSPO	ERBB3	MAP2K4	TGFBR1	EEF2	KLF6		PDGFRA
PDIK1L	CREB3	G3BP1	PTGS2	DDX3X	GRM3	PLK2	CSPG4	GPR3	PLK1	CSTA	GALNS	RRAS	DNMT1	HS1BP3	RMDN1	DST	HSPA1B	REG1A	DKK3	GSTO1	ST13	DYRK1A	IDUA	SNCA	DMBT1	IL18	SMARCA2	EGF	HSD17B13	TAC1	FEN1	LRRK2	TIMP3	EGFLAM	KCNA5	TXN	ERBB4	MAP2K6	TGM2	EEF2K	KLF9		PDIA3
PDPK1	CREB3L2	G6PD	PTN	DDX58	GRM5	PLXNA2	CSTA	GPR37	PLK2	CSTB	GAST	RTL10	DNMT3A	HSD17B10	RNF19A	DSTN	HSPA2	REST	DLC1	GTF2H4	ST8SIA4	DYRK2	IFNAR1	SOAT1	DMXL1	IL2RA	SMG1	EGFR	HSP90B1	TARDBP	FGF1	LSAMP	TINAGL1	EGFR	KCNIP4	TXNIP	ERN1	MAP3K12	THBS1	EFEMP1	KLHDC1		PFKFB4
PHLDA2	CREBBP	GABARAP	PTPRC	DDX6	GRM8	PNO1	CTAG1B	GPX1	PLXNA2	CTBP1	GBA	RTN4R	DOCK9	HSD17B6	ROCK2	DUSP1	HSPA4	RET	DLD	H3C1	STIM1	E2F1	IGF1R	SOCS3	DNER	IL6	SMS	EGLN1	HSPA1A	TBC1D9	FGF2	LSM2	TLR4	EGLN1	KCNMA1	USP1	ERRFI1	MAP3K3	THOP1	EFNB2	KMT2A		PGAM1
PIEZO1	CREBRF	GABARAPL2	PTPRU	DEGS1	GSK3B	PODXL	CTCF	GPX3	PLXNA4	CTH	GBA2	RUNX1	DPP3	HSPA1A	RPS6	DUSP6	HSPA5	RMDN3	DLG3	H3C11	SYBU	E2F2	IGF2	SOD2	DNM2	IMMT	SOAT1	EGR1	HSPA4	TET2	FGF7	LY6E	TMED7	EIF2AK2	KDR	USP15	ESD	MAP4K4	THY1	EGF	KRT10		PHF3
PIK3C2B	CRISPLD2	GABBR1	RAC1	DEK	GSPT1	PON2	CTH	GPX4	PNO1	CTNNB1	GBF1	SAT1	DPP4	HSPA1B	RPS6KB1	DYNC1I1	HSPB1	RNF41	DLGAP1	H3C7	SYNJ1	E2F3	IGF2R	SP1	DNM3	INPP5F	SOX2	EIF2AK2	HSPA5	TFAM	FGFR3	MAK16	TMED7-TICAM2	EIF2AK3	KHDRBS1	UTRN	ESPL1	MAPK1	TICAM2	EGFR	L1CAM		PI15
PIK3CA	CRK	GABPA	RALBP1	DENR	GSR	POU2F1	CTHRC1	GPX7	PODXL	CTNND1	GCH1	SATB1	DPYSL2	HSPA2	RRAS	DYNC2H1	HSPB3	ROCK2	DLGAP3	H3C8	TARDBP	E2F5	IKBKB	SPHK1	DNMT3A	INSR	SP1	EIF2AK3	HSPA8	TFR2	FHL2	MANF	TMEM59	EIF2AK4	KL	VCAM1	ESR1	MAPK14	TIGAR	EGLN1	LAMC2		PIK3CA
PIK3CB	CRKL	GALNS	RAP1B	DFFB	GSTA4	PPARA	CTNNB1	GREM1	PON2	CTNND2	GDF15	SEC14L2	DPYSL4	HSPB1	RSPO2	DYRK2	HSPD1	RPS6KB1	DLGAP5	HAMP	TBC1D9	EBP	IL10	SQSTM1	DOCK1	IP6K2	SPARC	EIF2AK4	HSPA9	TFRC	FHL5	MAOB	TP53	EIF3E	KLC1	VEGFA	ETFA	MARK1	TIMP2	EIF2AK2	LAMP1		PIK3CB
PIN1	CRP	GBF1	RB1	DGKZ	GSTM2	PPARGC1A	CTNND1	GRIA2	POTEF	CTSB	GFPT1	SEMA6A	DRAM1	HSPD1	RTN4R	E2F1	HTRA1	RSPO2	DLL4	HAS2	TBP	ECHS1	IL1RN	SRRM2	DOCK7	IREB2	SPP1	EIF3E	HSPB1	TGFA	FKBP4	MAP1B	TRAF6	EIF3M	KLF4	VIM	ETS1	MBD5	TIMP3	EIF2AK3	LAMP2		PIK3CD
PINK1	CRYAB	GCH1	RBM3	DHCR24	GTF2H1	PPIF	CTNND2	GRIN1	POTEM	CTSD	GIT1	SERPINA1	DSC3	HTR2A	S100A10	E2F2	IAPP	RTN4R	DLX2	HCLS1	TCF3	ECT2	IL2RB	ST13	DPF2	ISG20	SST	EIF3M	HSPD1	TGFB1	FKBP5	MAP1LC3B	TRAM1	EIF4E	KLF6	VIPR1	ETS2	MCL1	TINAGL1	EIF3A	LBP		PIK3R3
PKD1	CRYZ	GET3	RBMS3	DHX33	HAS2	PPP1R13L	CTSB	GRIN2A	POU2F1	CTSL	GK5	SERPINA3	DST	HTRA1	SAT1	E2F3	ICAM1	RUNX1	DMBT1	HCRTR1	TFRC	EDN1	IL6	STAT3	DPP3	ISYNA1	ST13	EIF4A3	HTR2A	TGFB2	FLNB	MAP2K2	TRIM13	EIF4E2	KLF9	VPS11	EVA1A	MDGA2	TLR2	EIF3B	LCLAT1		PIP4K2A
PLD2	CS	GFAP	REST	DIAPH1	HCN1	PPP1R15A	CTSL	GRIN2B	PPARG	CUL1	GLB1	SERPINE1	DUSP4	ICAM1	SATB1	EBF3	IDE	SATB1	DMXL1	HDAC4	TGFA	EDN3	IMMT	STIM1	DPYSL5	ITPR1	ST8SIA4	EIF4E	HTRA2	TGM2	FLNC	MAP2K4	TRIM9	EIF4G2	KLHDC1	WNT2	EXTL3	MECOM	TLR4	EIF3M	LDLR		PLCB1
PLK1	CSE1L	GFPT1	RET	DICER1	HDAC1	PPP1R1A	CUL3	GRK3	PPARGC1A	CUX1	GLI2	SESN2	DYM	IGF1	SEL1L	EBP	IFNAR1	SEL1L	DNAJC5	HDAC9	TGFB1	EEF2	INPP5F	SYBU	DSC3	ITSN2	STAT1	EIF4G2	HTT	THBS1	FN1	MAP3K11	TRPM7	EIF5A2	KLK6	WNT5A	F11R	MEF2C	TMED7	EIF4E	LDLRAD4		PLPP3
PLK2	CSF1	GHR	RMDN1	DIO1	HDAC2	PRDM2	CUX1	GRK6	PPID	CX3CL1	GLRX	SGK1	DYRK1A	IGF1R	SERPINE1	ECT2	IGF1	SEMA6A	DNER	HEATR3	TGFB2	EFNB2	INSR	SYNJ1	DST	JUP	STAT3	EIF5A2	IAPP	TICAM2	FNDC3B	MAP3K12	TRPV1	EIF5B	KMT2A	XIAP	F2R	MEF2D	TMED7-TICAM2	EIF4G2	LDOC1		PMEPA1
PLXNA2	CSHL1	GIT1	RMDN2	DIO2	HDAC4	PRKAA1	CX3CL1	GRN	PPIF	CXADR	GLS	SGTA	DYRK2	IGHG3	SESN2	EDN1	IGF1R	SERPINA3	DNM2	HFE	TGFBR1	EGFR	INTS4	SYNM	DUSP1	KAZN	STIM1	EIF5B	IDE	TIMP2	FOSB	MAP3K3	TSPO	ELAVL1	LAMP1	YWHAG	F2RL1	MEGF8	TP53	EIF5A2	LGR5		PNO1
PLXNA4	CSNK1E	GJB1	ROCK1	DIP2A	HDAC9	PRKAA2	CXADR	GSK3B	PPP1R15A	CXCL11	GLUD1	SH3GL2	E2F1	IL10	SETD2	EDNRA	IGF2	SESN2	DNM3	HGF	TGM2	EGLN1	ISYNA1	TAP1	DUSP2	KDM6B	SYNJ1	ELAVL2	IFNA1	TM7SF2	FOSL1	MAP3K5	TXNIP	ELAVL2	LAMP2	ZNF436	F3	MGMT	TPT1	ELAVL1	LHFPL2		POLK
PNO1	CSNK2A1	GJB6	ROCK2	DKK1	HEATR3	PRKAR1A	CXCL16	GSR	PRDM2	CXCL12	GLUD2	SIRT1	E2F2	IL1B	SGSM3	EDNRB	IGF2R	SETD2	DNMT3A	HIF1A	THBS1	EGR1	ITPR1	TBC1D9	DUSP4	KHSRP	TAC1	ELFN2	IFNAR1	TMED7	FOSL2	MAP4K4	TYMS	ELK4	LAMP3		FABP7	MLKL	TRAM1	ELAVL2	LIN28A		PPARGC1A
PODXL	CSTA	GLA	RPS6	DKK3	HEPH	PRKD1	CXCL8	GSTK1	PRDX2	CXCL14	GNAQ	SIRT2	E2F3	IL1RN	SH3GL2	EEF2	IGSF11	SGK1	DOCK1	HIF3A	THOP1	EIF2AK1	ITPR3	TET2	DUSP6	KIF2A	TAP1	ELK4	IFNG	TP53	FOXA1	MAPK1	USP1	ELN	LCLAT1		FADS2	MME	TRAP1	ELF4	LINGO2		PPP1R12C
POLDIP2	CTHRC1	GLB1	RPS6KB1	DLC1	HFE	PRNP	CYB5R2	GSTM1	PRKAA1	CXCL17	GNPDA2	SIRT5	E2F5	IL2RB	SHC3	EFEMP1	IKBKB	SH3GL2	DOCK9	HIP1R	TIMP2	EIF2AK4	ITSN2	TFAM	DVL3	KLF6	TARDBP	ELL2	IGF1	TPT1	FOXD4L4	MAPK10	USP10	EMP1	LDLR		FANCA	MMP8	TRIM13	ELFN2	LPO		PPP1R1C
PON2	CTNNA1	GLI1	RSPO2	DLG4	HGF	PROCR	CYC1	GSTO1	PRKAB1	CXCL6	GORASP2	SLC16A1	EBF3	IL33	SIAH1	EFNB2	IL10	SHC3	DPF1	HIPK2	TIMP3	EIF3A	KAZN	TFR2	DYRK1A	KLF9	TBC1D9	ELMO2	IGF1R	TRIM27	FOXK1	MAPK14	USP13	EMP2	LDLRAD4		FAS	MMP9	TRPM7	ELK1	LRP1		PPP2R5E
POTEF	CTNNA3	GLI2	RUNX1	DLGAP1	HIF1A	PROS1	CYGB	GSTO2	PRNP	CXCL8	GPC4	SLC1A1	EBP	IL6	SIRT1	EGF	IL13	SHH	DPF2	HIVEP3	TINAGL1	EIF4E	KCNJ6	TFRC	DYRK2	KMT2A	TCF3	ELOVL2	IGF2R	TRIM9	FOXM1	MARCHF5	USP15	ENPEP	LEP		FAT1	MMRN1	TRPV1	ELK4	LRPAP1		PPP6C
POU2F1	CTNNB1	GLIS1	S100A10	DLX2	HIF3A	PSAT1	CYP17A1	H3C1	PROCR	CXCR2	GPER1	SLC25A3	ECE1	IMMT	SLC16A1	EGFR	IL13RA1	SIRT1	DPYSL2	HK1	TLR4	EIF4E2	KCNMA1	TGFB2	E2F2	KREMEN1	TET1	EMP2	IGSF11	TRPM7	FOXO3	MARCHF7	USP3	ENPP1	LGR5		FBXO16	MPHOSPH6	TXNIP	ELL2	LRRK2		PRDM2
PPARG	CTNND1	GLRX	SATB1	DMXL1	HIPK2	PSMG1	CYP1B1	H3C10	PROS1	CXCR4	GPNMB	SLC2A1	ECHS1	INPP5F	SLC1A1	EGLN1	IL17D	SIRT3	DPYSL4	HLA-DRA	TM7SF2	EIF4G2	KDM6B	TGFBR1	E2F3	L1CAM	TET2	EMX2	IKBKB	TUSC2	FOXP1	MARK1	UTRN	ENPP2	LIF		FBXW7	MRPS30	UQCRFS1	ELOVL2	LSAMP		PRKAA2
PPARGC1A	CTNND2	GLS	SEL1L	DNAJC5	HIVEP3	PTBP1	D2HGDH	H3C11	PSAT1	CYB561	GPR158	SLC6A8	ECT2	INPP5K	SLC22A5	EGR1	IL18	SLC16A1	DPYSL5	HNRNPA1	TNF	EIF5A	KDR	TGM2	E2F5	LAMC2	TF	ENPEP	IL10	TXN	FOXP2	MAS1	VCAM1	ENTPD1	LIFR		FCGR2B	MSMB	USP10	EMP1	MAFF		PRKCE
PPIF	CTSD	GLUD1	SEMA6A	DNER	HK2	PTGS2	DAAM1	H3C4	PSIP1	CYLD	GPR3	SLC7A5	EDNRB	IP6K2	SLC2A1	EIF2AK1	IL1B	SLC1A1	DRAM1	HOMER1	TNFRSF12A	EIF5A2	KHDRBS1	THBS1	E2F6	LAMP2	TFAM	ENPP1	IL13	TXNIP	FRAT1	MBD5	VEGFA	ENTPD5	LIG4		FCGRT	MSX1	USP13	EMP2	MANEA		PRKDC
PPP1R15A	CTSL	GLUD2	SETD2	DNM1L	HLA-DRA	PTPN6	DAB1	H3C6	PSMG1	CYP1B1	GPR6	SMARCA1	EEF2K	ISYNA1	SLC52A2	EIF2AK2	IL2RB	SLC6A8	DRD5	HOXD13	TNFRSF1B	ELAVL1	KHSRP	THY1	EBF3	LAMP3	TGFB2	ENTPD1	IL18	TYMS	FREM2	MCCC1	VGF	EPHA2	LIN28A		FER	MT1A	USP15	ENPEP	MAOB		PRMT5
PPP1R1A	CUL1	GLUL	SGK1	DNM3	HLF	PTPRC	DAG1	HAMP	PTBP1	CYP4B1	GPX1	SMARCA2	EFNB1	ITIH1	SLC7A11	EIF2AK3	IL6	SLC7A11	DSC3	HPD	TP53	ELK4	KIF2A	TIMM8A	EDN1	LCLAT1	TGFBR1	EP300	IL1A	UQCRFS1	FRZB	MCL1	VSNL1	EPHA3	LMNA		FGF13	MT1B	USP3	ENPP1	MAP1B		PROX1
PRDM2	CUL3	GNAL	SH3GL2	DNMT3A	HMGB1	PYCARD	DAPK1	HAS2	PTEN	DAAM1	GPX3	SMG1	EFNB2	ITPR1	SLC7A5	EIF2AK4	IL7	SLC7A5	DST	HPGDS	TRAM1	ELL2	KLC1	TIMP1	EDNRA	LCN2	THBS1	EPCAM	IL1RN	USP1	FSD1L	MCTS1	WAS	EPHA4	LMX1A		FGF5	MT2A	UTRN	ENTPD1	MAP2		PRPS1
PRKAA1	CUX1	GNAQ	SHH	DOCK1	HMOX1	RAC1	DBI	HCN2	PTGS2	DAG1	GREM1	SNCA	EFNB3	ITPR3	SMARCA2	EIF3A	INPP5F	SLCO6A1	DTX1	HRH3	TRAP1	ELMO2	KLF4	TIMP2	EEF2	LDLR	TICAM2	EPHA3	IL23A	USP15	FSTL1	MECOM	WNT5A	EPHA6	LMX1B		FGF7	MTIF3	VCAM1	ENTPD5	MAP2K4		PSMD12
PRKAA2	CX3CL1	GNPDA2	SIAH1	DOCK4	HNMT	RAD51	DBN1	HDAC4	PTK2B	DBH	GRIN2A	SOD1	EGFR	ITSN2	SMG1	EIF3E	INTS4	SMARCA1	DUSP6	HSD17B10	TRPM7	EMC10	KLF6	TINAGL1	EEF2K	LDLRAD4	TIMP3	EPHA4	IL2RA	USP3	FTH1	MEF2C	XIAP	EPHA7	LRP1		FGF9	MTR	VEGFA	EP300	MAP2K6		PTBP1
PRKAB1	CXCL10	GORASP2	SIRT1	DOCK9	HNRNPA1	RALBP1	DBT	HDAC9	PTN	DBN1	GRIN2B	SOX2	EGR1	KANSL1	SMN1	EIF4E	IP6K2	SMARCA2	DVL2	HSD3B7	TXNIP	EMP1	KLF9	TLR4	EFNB1	LDOC1	TLR4	EPHA7	IL33	UTRN	FTL	MEFV	YWHAZ	EPHB2	LRP2		FGFR2	MTRR	WNT5A	EPHA2	MAP3K12		PTBP2
PRKAR1A	CXCL14	GPC4	SIRT5	DOHH	HOMER1	RAN	DCBLD2	HEATR3	PTPA	DBT	GRK2	SP1	EIF2AK1	KAZN	SMN2	EIF4E2	IREB2	SMG1	DVL3	HSP90AA1	TYMS	EMP2	KMT2A	TM7SF2	EFNB2	LGR5	TMED7	EPS8	IL6	VCAM1	FUT4	MFGE8		EPS8	LRP6		FGFR3	MTTP	XIAP	EPHA3	MAP4K4		PTBP3
PRKCD	CXCL16	GPNMB	SLC16A1	DPP4	HOXD13	RAP1B	DCC	HERPUD1	RAC1	DCBLD2	GRK5	SPARC	EIF2AK4	KCNMA1	SMUG1	EIF4EBP1	ISG15	SNCA	DYNC2H1	HSP90B1	UMOD	ENG	KREMEN1	TNFRSF1B	EFNB3	LGR6	TMEM59	ERAP1	IL7	VCP	FYN	MFHAS1		ERAP1	LRP8		FGL2	MVP	XRCC1	EPHA4	MAPK1		PTEN
PRNP	CXCL8	GPR143	SLC22A5	DPYSL2	HPGDS	RBM3	DCK	HEXA	RAD51	DCK	GRK6	SPG7	EIF4A3	KDM6B	SNCA	EIF4G2	ISG20	SOAT1	DYRK1A	HSPA1L	USP10	ENO1	LAMC2	TP53	EGFL7	LIF	TRAM1	ERBB3	INO80C	VDAC1	FZD4	MIDN		ERBB3	LRRK1		FHL1	MYC	YWHAG	EPHA6	MAPK8IP1		PTF1A
PROCR	CXCR3	GPR151	SLC25A3	DRAM1	HSD17B13	RBMS3	DCTN4	HIF1A	RALBP1	DCTN4	GRM3	SPRY1	EIF4E2	KHDRBS1	SOAT1	EIF5A	ITPR1	SOCS3	DYRK2	HSPB1	USP15	ENO2	LAMP2	TPT1	EGFR	LIFR	TRIM13	ERBB4	INPP5F	VEGFA	FZD6	MIP		ERBB4	LRRK2		FKBP5	MYO5C	YWHAZ	EPHB2	MAPT		PTGFRN
PROS1	CXCR4	GPR55	SLC2A1	DRD5	HSF1	REST	DCTN6	HIPK2	RAN	DCTN6	GRM5	SQSTM1	EIF4EBP1	KIF2A	SOCS3	EIF5A2	JUP	SOD1	E2F1	HSPD1	USP3	ENPP2	LAMP3	TRIB3	EGLN1	LIN28A	TRIM9	EREG	INSR	VIPR1	FZD7	MMP1		EREG	LTF		FN1	NCAPD2	ZNF436	ERBB4	MARCHF7		PTK2
PSAP	CYB561	GPR6	SLC6A8	DSC3	HSP90AA1	RMC1	DCX	HIVEP3	RAP1B	DDB2	GRN	SRRM2	EIF5A	KLC1	SOD1	EIF5B	KANSL1	SP1	E2F3	HTR2A	UTRN	ENTPD1	LDLRAD4	TRIM13	EGR1	LINGO1	TRPC6	ERG	IP6K2	VPS11	G0S2	MMP2		ERG	MAFF		FNDC3B	NCAPG2		ERCC1	MARK2		PTPN12
PSAT1	CYB5R2	GPR88	SLC7A11	DST	HSPA2	RMDN1	DDB2	HK1	RBMS3	DDIT3	GSK3B	ST13	EIF5A2	KLF4	SOD2	ELAVL1	KAZN	SPARC	E2F5	HTT	VCAM1	EPHA1	LDOC1	TRPM2	EIF2AK1	LMNA	TRPM7	ERVFRD-1	IREB2	VSNL1	G3BP1	MMP9		ERRFI1	MAK16		FOLH1	NCEH1		ERG	MAT2B		PTPN14
PSIP1	CYLD	GPX1	SLC7A5	DSTN	HSPB3	RNF19A	DDIT3	HLA-A	RIPK1	DDX3X	GSTA4	ST8SIA4	ELAVL1	KLK6	SP1	ELAVL2	KCNIP4	SPP1	E2F6	IAPP	VCP	EPHA2	LGR5	TRPM7	EIF2AK4	LMX1A	TXNIP	ESR1	ITGA8	WNT5A	G6PC	MPRIP		ESPL1	MANEA		FOS	NDFIP1		ERN1	MATN3		PTPRC
PSMB8	CYP1B1	GPX3	SMARCA1	DUSP1	HSPD1	RNF41	DDX3X	HLA-B	RIPK3	DDX58	GSTK1	STAT1	ELAVL2	KMT2A	SPARC	ELF4	KCNMA1	SQSTM1	EBF3	IFNAR1	VDAC1	EPHA3	LGR6	TSC2	EIF4A3	LMX1B	UQCRFS1	ETFA	ITPKB	XIAP	GAB1	MRC1		ESR1	MAP1B		FOSB	NDRG1		ERRFI1	MBD2		PTPRD
PSMB9	CYP27B1	GPX7	SMARCA2	DUSP2	ICAM1	ROCK1	DDX58	HLF	RMDN2	DDX6	GSTM1	STAT3	ELF4	KREMEN1	SPHK1	ELFN2	KHDRBS1	SREBF1	EBI3	IFNG	VEGFA	EPHA4	LHFPL2	TSPO	EIF4E2	LPAR3	USP1	ETS1	ITPR1	YWHAG	GALNT7	MRGPRX3		ETS1	MAP2		FOSL2	NECTIN2		ERVFRD-1	MBD5		PTPRZ1
PSMG1	CYP46A1	GREM1	SMG1	DUSP4	IDE	ROCK2	DDX6	HMOX1	RMDN3	DECR1	GSTO1	STIM1	ELK1	KRT10	SQSTM1	ELK1	KLF4	SRRM2	ECE1	IGF1	VPS11	EPHA6	LIF	TUSC2	EIF4EBP1	LRP1	USP13	EZH2	ITSN2	YWHAZ	GAPDH	MSRA		ETS2	MAP2K4		FOXA1	NEDD4		ESR1	MBP		PVR
PTEN	D2HGDH	GRIK3	SMS	DUSP6	IFNA1	RPS6KB1	DECR1	HNRNPA1	RNF19A	DEGS1	GSTO2	SYBU	ELL2	L1CAM	SREBF1	ELK4	KLF6	SST	ECT2	IGF1R	VSNL1	EPHA7	LIFR	TXN	EIF4G2	LRP10	USP15	EZR	KANSL1	ZNF436	GAS6	MT2A		EVA1A	MAP2K6		FOXG1	NEDD4L		ESR2	MCF2L		QKI
PTGS2	DAAM1	GRIN1	SNCA	DVL2	IGF1	RRAS	DEGS1	HOTAIR	RNF41	DEK	GTF2H1	SYNJ1	EMP1	LAD1	SRRM2	ELL2	KLF9	ST8SIA4	EDN1	IGF2R	WNT5A	EPHB4	LIN28A	TYMS	EIF5A	LRP8	UTRN	F2R	KAZN		GBP1	MTDH		EXO1	MAP2K7		FOXM1	NEDD9		EZR	MCL1		RAD51
PTPA	DAB1	GRIN2B	SOAT1	DVL3	IGF1R	S100A10	DENR	HOXD13	ROCK1	DENR	H3C1	TBP	EMP2	LAMB2	ST13	ELOVL2	KLHDC1	STAB1	EDN3	IGSF11	XRCC3	ERAP1	LINGO1	USP1	EIF5A2	LRPAP1	VCAM1	F2RL1	KCNIP4		GCLM	MTHFD1		EXOSC3	MAP3K13		FOXO1	NES		F11R	MCTS1		RANBP2
RAC1	DAG1	GRK5	SOCS3	DYRK1A	IGF2R	SAT1	DEPP1	HP	ROCK2	DGKZ	H3C10	TCF3	EMP3	LAMC2	ST8SIA4	EMC10	KMT2A	STAT1	EDNRA	IKBKB	YWHAG	ERBB4	LMX1A	USP10	EIF5B	LRRK1	VEGFA	F3	KCNMA1		GDE1	MTIF3		F2R	MAP3K3		FOXP1	NEUROD6		FAN1	MCU		RANBP6
RAD51	DAP3	GRM2	SOD2	DYRK2	IGSF11	SATB1	DFFB	HS1BP3	ROS1	DHCR24	H3C11	TFAM	ENO1	LAMP1	STAT1	EMP1	KRT7	SYBU	EDNRB	IL10	ZNF436	ERN1	LRP1	USP13	ELAVL1	LSM2	VSNL1	F9	KDR		GDF15	MTPAP		F3	MAP3K5		FOXP2	NEUROG2		FASLG	MDGA2		RAP1A
RAD51B	DAPK1	GRM8	SOX2	E2F2	IL13RA1	SEL1L	DGKA	HSD17B10	RRAS	DHX33	H3C2	TFEB	ENO2	LAMP3	STAT3	EMP2	L1CAM	SYNJ1	EEF2	IL13RA1		ERRFI1	LRP10	USP15	ELF4	LTA	WNT2	FABP7	KHDRBS1		GFM1	MUL1		FABP7	MAPK1		FSCN1	NFAT5		FASN	MED1		RAP1B
RALBP1	DCBLD2	GSK3B	SP1	E2F3	IL1RN	SEMA6A	DHCR24	HSD17B6	RTN4R	DIABLO	H3C4	TFRC	ENTPD5	LCLAT1	STIM1	ENG	LAMP2	SYNM	EEF2K	IL18		ESD	LRP2	UTRN	ELK1	LY6E	WNT5A	FAN1	KHSRP		GFPT1	MVP		FADS2	MAPK14		FSD1	NFE2L2		FAT1	MEF2C		RB1CC1
RAN	DCC	GSPT1	SPRY1	E2F5	IL23A	SERPINA3	DHDDS	HSP90B1	RUNX1	DICER1	H3C6	TGFA	EP300	LCN2	SYBU	ENO1	LAMP3	TARDBP	EFNA2	IL23A		ESPL1	LRP6	VDAC1	ELK4	MACF1	XIAP	FAP	KIF2A		GGCT	MYC		FAN1	MAPK8		FSD1L	NFKB1		FBXO16	MEFV		RBFOX1
RBM3	DCHS1	GSR	ST13	EBF3	IL33	SERPINE1	DHPS	HSPA1B	S100A10	DIO2	H3C7	TGFB1	EPAS1	LDLR	SYNJ1	ENO2	LCLAT1	TBC1D9	EFNB1	IL2RA		ESR1	LRPPRC	VIM	ELL2	MANEA	YWHAG	FASLG	KL		GIPC1	MYD88		FAP	MARK1		FST	NFKBIA		FBXO3	MFHAS1		RBL2
RBMS3	DCT	GSTA4	ST8SIA4	EBP	IL6	SESN2	DHX33	HSPA2	SAT1	DKK1	H3C8	TGM2	EPCAM	LGALS1	TACR1	ENPP1	LCN1	TBP	EFNB2	IL2RB		ETS2	LRRK1	VSNL1	ELN	MANF	YWHAZ	FBXW7	KLC1		GJA1	MYDGF		FAS	MARK2		FSTL1	NGF		FECH	MME		RBPJ
REN	DCTN4	GSTO1	STAT1	ECE1	IL7	SGK1	DIAPH1	HSPA4	SATB1	DKK3	HAMP	THBS1	EPHA2	LGALS3	TET1	ENTPD1	LCN2	TET1	EGFLAM	IL6		ETV4	LRRK2	WNT5A	ELOVL2	MAP1B	ZNF436	FCGR2B	KLF6		GJB6	MYO5C		FASLG	MAT2B		FTL	NIF3L1		FER	MMP2		RDX
REST	DCTN6	GSTO2	STAT3	ECT2	INO80C	SGSM3	DIAPH3	HSPA5	SEC14L2	DLC1	HAS2	THOP1	EPHA4	LGMN	TET2	ENTPD5	LDLR	TFEB	EGFR	IL7		EVA1A	LY6E	XRCC1	EMC6	MAP1LC3A		FECH	KLHDC1		GLO1	NACC1		FAT1	MBD2		FTO	NLN		FGF1	MPRIP		RECK
RET	DDB2	GSTP1	SYNJ1	EDN1	INPP5F	SHC3	DICER1	HSPB3	SERPINA1	DLG4	HCN1	TIGAR	EPHB2	LGR6	TFAM	EPAS1	LDLRAD4	TFRC	EGLN1	INSR		EXO1	MAFF	YWHAG	ENG	MAP1S		FEN1	KNG1		GLS	NCAPD2		FBXO3	MBD5		FUT4	NMD3		FGF13	MPZ		REST
RIPK1	DDIT3	GSTT1	TARDBP	EDNRA	INSR	SIRT1	DIO1	HTRA1	SERPINE1	DLGAP5	HCN2	TIMM8A	EPHB6	LIN28A	TFEB	EPCAM	LDOC1	TGFB1	EGR1	IP6K2		EXTL3	MAK16	YWHAZ	ENO1	MAP2		FER	KREMEN1		GLS2	NCAPG2		FBXW7	MBP		FYN	NNMT		FGF2	MRC1		REV3L
RMDN1	DDR1	GTF2H1	TBC1D9	EDNRB	IREB2	SLC16A1	DKK1	IAPP	SERPINF1	DLK1	HDAC2	TIMP1	ERBB2	LMNA	TFR2	EPHA3	LGR5	TGFB2	EIF2AK1	IREB2		EZH2	MAP1B	ZNF436	ENO2	MAP2K2		FERMT3	LAMC2		GLUL	NCEH1		FCGR2A	MCF2L		FZD2	NOL3		FGF5	MT1A		REXO1
RMDN3	DDX3X	GTPBP6	TCF3	EEF2K	ITGA8	SLC22A5	DKK3	ICAM1	SESN2	DMXL1	HDAC4	TIMP2	ERCC1	LONP1	TFRC	EPHA4	LHFPL2	TGFBR1	EIF3B	ISG15		F2R	MAP1S		ENPEP	MAP2K4		FEZF2	LAMP2		GMFB	NCK2		FCGR2B	MCL1		FZD4	NOTCH2		FGF7	MTHFR		RFX1
RNF41	DDX56	H3C11	TET1	EFNA2	ITGAM	SLC2A1	DLD	IDE	SGK1	DNAJC5	HDAC9	TKT	EREG	LPA	TGFA	EPHA6	LIF	TGM2	EIF4EBP1	ISG20		F2RL1	MAP3K11		EP300	MAP2K7		FGF1	LCLAT1		GNAS	NCSTN		FDFT1	MCPH1		FZD6	NPAS2		FGFR2	MTR		RHPN2
ROCK1	DDX58	H3C12	TET2	EFNB1	ITPR1	SLC52A2	DLEU1	IGF1R	SGSM3	DNER	HEATR3	TM7SF2	ERRFI1	LRP8	TGFB2	EPHA7	LIFR	THBS1	EIF4G2	ITGA8		F3	MAP3K12		EPAS1	MAP3K13		FGF13	LGR5		GNL3	NDRG1		FECH	MCTS1		G3BP1	NPEPPS		FGL2	MTRR		RINT1
ROCK2	DDX6	H3C7	TFAM	EFNB2	ITSN2	SLC6A8	DLGAP5	IGF2R	SGTA	DNM3	HERPUD1	TMED7	ESPL1	LRPAP1	TGFBR1	EPHB2	LIG4	TIMM8A	EIF5A2	ITGB2		FAAH	MAP3K3		EPCAM	MAP3K3		FGF2	LHFPL2		GNRHR	NDUFA1		FER	MDGA2		GABPA	NPM3		FHL1	MYC		RNF139
RPS6	DECR1	H3C8	TFRC	EFNB3	JUP	SLC7A11	DLL4	IGSF11	SH3GL2	DOCK4	HEXA	TNF	ETS1	LRPPRC	TGM2	EPS8	LMNA	TIMP1	EIF5B	ITPKB		FADD	MAP3K5		EPHA2	MAP4K4		FGF5	LIFR		GOLGA4	NDUFA2		FERMT3	MECOM		GABPB1	NPPB		FHL5	NAA11		ROBO1
RPS6KB1	DENR	HAS2	TGFA	EGF	KANSL1	SLC7A5	DLX2	IKBKB	SIAH1	DOCK7	HGF	TNFRSF12A	ETS2	LSM2	THBS1	ERBB4	LMX1A	TIMP2	ELAVL1	ITSN2		FAH	MAPK14		EPHA3	MAPK1		FGF7	LIG4		GOLM1	NDUFS3		FGF2	MED1		GABRA1	NPPC		FLT4	NCAPD2		RPS6KB1
RRAS	DFFB	HCN1	TGFB2	EGFLAM	KAZN	SMARCA2	DMXL1	IL13RA1	SIRT1	DOCK9	HIF1A	TNFRSF1A	EXO1	LTA	THY1	ERCC1	LONP1	TINAGL1	ELAVL2	KANSL1		FANCA	MAPK3		EPHA4	MAPK8		FGF9	LILRB1		GOPC	NECTIN2		FGF5	MEF2C		GADD45A	NPTX2		FN1	NCAPG2		RRBP1
RSPO2	DGKA	HDAC2	TGFBR1	EGFR	KCNA5	SMS	DNER	IL18	SIRT2	DOHH	HIF3A	TP53	EZH2	LY6E	TICAM2	EREG	LPAR3	TLR4	ELF4	KCNA5		FAS	MAPK8		EPHA6	MAPT		FGFR1	LIN28A		GOT2	NEDD4		FGF7	MFHAS1		GALNT7	NQO1		FNDC3B	NCEH1		S1PR1
RTN4R	DHCR24	HDAC4	THBS1	EGLN1	KCNJ6	SMUG1	DNM1L	IL1RN	SLC16A1	DPF2	HIPK2	TRAF2	F3	MAFF	TIGAR	ERG	LRP1	TM7SF2	ELFN2	KCNIP4		FASN	MARCHF7		EPHA7	MARCHF7		FGFR2	LMX1A		GPI	NEDD4L		FGF9	MKRN2		GAS1	NQO2		FOCAD	NCL		SDC2
RUNX1	DHDDS	HEATR3	TICAM2	EGR1	KCNMA1	SOAT1	DNM2	IL6	SLC22A5	DPP3	HIVEP3	TREM2	FABP5	MAG	TIMM8A	ERRFI1	LRP10	TMED7	ELK4	KCNJ6		FAT1	MARK1		EPHA8	MARK1		FGL2	LPAR3		GPM6B	NEDD8		FGFR2	MME		GATA3	NR2C1		FOLH1	NCS1		SEL1L
S100A10	DHX33	HERPUD1	TIMP3	EIF2AK2	KDM6B	SOCS3	DNM3	IL7	SLC25A3	DPYSL2	HK2	TRIB3	FAH	MANEA	TIMP2	ESD	LRP2	TMED7-TICAM2	ELL2	KCNMA1		FBXO3	MAT2B		EPS8	MARK2		FHIT	LRP1		GRAP2	NEFH		FGFR3	MMP1		GBP1	NR3C1		FOSL1	NCSTN		SEMA3A
SAT1	DIABLO	HFE	TINAGL1	EIF2AK3	KDR	SOD2	DNMT1	INO80C	SLC2A1	DPYSL4	HLA-A	TRIM13	FAM107A	MAOA	TIMP3	ETS1	LRPPRC	TMEM59	ELN	KDM6B		FBXW7	MBP		ERCC1	MAT2B		FHL1	LRP10		GRIA2	NEFL		FGFR4	MMP3		GCH1	NR3C2		FOXA1	NDFIP1		SERP1
SEL1L	DIAPH1	HGF	TLR4	EIF3M	KIF2A	SP1	DOCK4	INPP5F	SLC52A2	DRAM1	HLA-B	TRIM3	FANCA	MAP1B	TINAGL1	ETV2	LSM2	TP53	EMC10	KHDRBS1		FCGRT	MCF2L		EREG	MBD2		FHL2	LRP2		GRIK2	NEFM		FGL2	MMRN1		GCLM	NR4A2		FOXD1	NDN		SERPINA3
SEMA6A	DIAPH3	HIF1A	TMED7	EIF4E	KL	SPARC	DOCK7	INTS4	SLC6A8	DSTN	HMGXB3	TRPM7	FASLG	MAP2	TKT	ETV4	LTA	TPT1	ENO2	KHSRP		FDFT1	MDGA2		ERRFI1	MCAT		FHL5	LRP6		GRK5	NFAT5		FHL1	MPO		GFPT1	NRTN		FOXK1	NDUFA2		SGK1
SEPTIN4	DICER1	HIPK2	TRAF6	EIF5A2	KLF6	SPHK1	DOCK9	IP6K2	SLC7A11	DTX1	HMOX1	TSC2	FASN	MAP2K2	TLR4	EVA1A	LY6E	TRIM13	ENPEP	KIF2A		FDXR	MED1		ESD	MCCC1		FKBP4	LRPPRC		GRN	NFE2L1		FKBP5	MSX1		GJA1	NT5E		FOXM1	NEDD4		SGK3
SERPINA1	DIO2	HK1	TRAM1	EIF5B	KLF9	SPP1	DPF2	IREB2	SLC7A5	DUSP1	HNF4A	TXNIP	FAT1	MAP2K4	TMED7	EXO1	MAFF	TRIM27	ENPP1	KLC1		FECH	MEF2C		ESPL1	MCF2L		FKBP5	LRRK2		GSK3B	NFE2L2		FLT1	MTA1		GJA3	NTF3		FOXO1	NEDD4L		SGMS2
SERPINE1	DIP2A	HK2	TRIM13	ELAVL1	KLHDC1	SPRY1	DPP4	ISG15	SMARCA1	DUSP2	HNMT	TYMS	FBXO16	MAP2K7	TMED7-TICAM2	EXOSC3	MANF	TRPC6	ENPP2	KLF6		FEN1	MEF2D		ETFA	MCL1		FLT1	LSAMP		GSN	NFKBIA		FLT3	MTDH		GK5	NTM		FOXO3	NEDD9		SH3BP4
SESN2	DIRAS3	HLA-A	TRIM9	ELAVL2	KMT2A	SQSTM1	DPYSL2	ISYNA1	SMARCA2	DVL2	HNRNPA1	UCN	FBXO3	MAP3K11	TNF	EZH2	MAP1B	TSC2	ENTPD5	KMT2A		FGF1	MFN2		ETS1	MCU		FLT3	LSM2		GSTP1	NHS		FMOD	MTRR		GLI3	NTRK2		FOXP1	NEUROD6		SHPRH
SETD2	DKK1	HMGB1	TRPM7	ELK1	KNG1	SREBF1	DPYSL4	ITIH1	SMG1	DVL3	HOMER1	UQCRFS1	FBXW7	MAP3K3	TNFRSF12A	EZR	MAP1LC3A	TUSC2	EPAS1	LAG3		FGF2	MGLL		ETS2	MED1		FN1	LTA		GTF2H1	NOTCH2		FN1	MTTP		GLIPR1	NUBP1		FOXP2	NEUROG2		SIK1
SGK1	DKK3	HMGXB3	TRPV1	ELK4	KREMEN1	SRRM2	DPYSL5	ITPKB	SMS	DYM	HOXD13	USP1	FDPS	MAP3K5	TP53	F11R	MAP1LC3B	TXNIP	EPHA2	LAMB2		FGF7	MIDN		ETV4	MEF2C		FNDC3B	MACF1		H2AX	NOX4		FNDC3B	MYC		GLO1	NUCB2		FREM2	NFAT5		SIM2
SGSM3	DLC1	HMOX1	TXNIP	ELL2	LAMC2	ST8SIA4	DRAM1	ITPR3	SMUG1	E2F1	HS1BP3	USP10	FECH	MAP4K4	TRAF6	F2	MAP2	TYROBP	EPHA3	LAMP2		FGF9	MME		EVA1A	MEF2D		FOLH1	MAFF		H3-3A	NPAS2		FOS	MYCN		GLS	NUFIP2		FSCN1	NFE2L1		SIRT1
SGTA	DLD	HNF4A	TYMS	ELN	LAMP1	STAT1	DRD2	ITSN2	SNCA	E2F2	HSD17B10	USP13	FEN1	MAPK1	TRAM1	F2R	MAP2K6	UTRN	EPHA4	LDLR		FGFR1	MMP7		EXO1	MFHAS1		FOSL2	MAK16		H3-3B	NPC1		FOSB	NAA11		GMFB	NUP62		FSD1	NFKB1		SIRT6
SH3GL2	DLEU1	HNRNPA1	TYR	ELOVL2	LAMP2	STAT3	DSC3	JUP	SOAT1	E2F3	HSD17B7	USP15	FERMT3	MAPK3	TRIB3	F3	MAP4K4	VCP	EPHA7	LDLRAD4		FGFR2	MMP9		EZH2	MGLL		FOXA1	MANEA		H4C15	NPC2		FOSL1	NCAPD2		GNL3	NUS1		FSD1L	NGFR		SKI
SHC3	DLG3	HOMER1	UMOD	EMC10	LAMP3	SYBU	DST	KANSL1	SOD1	E2F5	HSD3B7	USP3	FGF13	MAPK8	TSC2	FADD	MAPK1	VDAC1	EPHB2	LDOC1		FGFR3	MMRN1		EZR	MIDN		FOXD1	MAP1B		H4C6	NPEPPS		FOSL2	NCAPG2		GNRH1	OPN3		FTH1	NHS		SLC12A2
SIAH1	DLGAP3	HOOK2	USP1	EMP1	LCLAT1	TARDBP	DSTN	KAZN	SOD2	EBF3	HSF1	VCP	FGF2	MAPK8IP1	TXN	FAP	MAPK10	VGF	EPHB4	LEP		FHL1	MPRIP		F2	MKRN2		FOXG1	MAP2		HAX1	NPM1		FOXA1	NCEH1		GNRHR	OXR1		FTO	NIF3L1		SLC1A1
SLC16A1	DLGAP5	HOXD13	USP13	EMP2	LDLR	TBC1D9	DUOXA1	KCNA5	SP1	EBP	HSP90B1	VEGFA	FGF7	MAPT	TXNIP	FAS	MAPK14	XIAP	EPS8	LGALS3		FKBP5	MSX1		F2R	MMP1		FOXK1	MAP2K4		HBEGF	NQO2		FOXD1	NCS1		GOLGA4	P2RX4		FUS	NKTR		SLC1A5
SLC1A1	DLL4	HPD	USP15	EMX2	LDLRAD4	TCF3	DUSP1	KCNJ6	SPHK1	ECHS1	HSPA1A	VGF	FGF9	MARCHF5	TYMS	FASN	MARCHF7	YWHAG	ERAP1	LGR5		FLNB	MT1E		F3	MMP8		FOXO1	MAP2K6		HDAC2	NR2C1		FOXO1	NDFIP1		GOPC	PAH		FUT4	NLRP3		SLC22A5
SLC25A3	DNAJC5	HS1BP3	UTRN	ENDOG	LGR5	TET1	DUSP2	KDM6B	SQSTM1	ECT2	HSPA4	VIM	FGFR1	MARK1	UQCRFS1	FAT1	MARK1	YWHAZ	ERBB2	LHFPL2		FLNC	MT2A		FADS2	MPHOSPH6		FOXO3	MAP3K12		HDAC4	NR3C1		FOXO3	NDN		GPC1	PAM		FZD2	NOTCH2		SLC25A16
SLC52A2	DNER	HSD17B10	VPS11	ENPEP	LHFPL2	TET2	DUSP4	KIF2A	SRRM2	EDN1	HSPA5	VSNL1	FGFR2	MBD5	USP1	FBLN7	MARK2	ZNF436	ERBB4	LIF		FLT1	MTDH		FAP	MRPS30		FOXP1	MAP3K13		HDAC7	NR4A1		FOXP1	NEDD4		GPM6B	PAQR3		FZD4	NQO1		SLC25A3
SLC6A8	DNM1L	HSD17B6	WAS	ENPP1	LIF	TFAM	DUSP6	KLC1	ST13	EEF2K	HSPB1	WWOX	FGFR3	MBP	USP13	FBXW7	MAT2B		ERCC1	LIFR		FLT3	MTFMT		FAS	MT2A		FOXP2	MAP3K5		HDGF	NRG1		FOXP2	NEDD4L		GPR151	PARL		FZD7	NR2C1		SLC2A3
SLC7A5	DOCK1	HSD17B7	WNT5A	ENTPD1	LIFR	TFEB	DVL2	KLF4	STAT1	EFEMP1	HSPB3	XIAP	FGFR4	MCAT	USP15	FCGRT	MBD2		ERCC2	LIN28A		FNDC3B	MTHFR		FASLG	MT3		FREM2	MAP4K4		HECTD1	NRGN		FRAT1	NEDD9		GPR158	PARP1		G3BP1	NR3C1		SLC52A1
SMARCA1	DOCK4	HSD3B7	XIAP	EP300	LIG4	TFRC	DYNC2H1	KLF6	STAT3	EFNB1	HSPD1	XRCC1	FHIT	MCIDAS	UTRN	FDFT1	MBD5		ERG	LMNA		FOCAD	MTRR		FAT1	MTA1		FSD1L	MAP6		HES1	NSF		FREM2	NEK1		GPX3	PCP4		GAB1	NR3C2		SLC7A11
SMARCA2	DOCK9	HSF1	YWHAG	EPAS1	LIN28A	TGFA	DYRK1A	KLF9	STIM1	EFNB2	HTRA1	XRCC3	FHL1	MCL1	VCAM1	FDPS	MBP		ERVW-1	LMX1A		FOSL1	MX2		FBLN7	MTDH		FSTL1	MAPK1		HGF	NT5E		FSD1L	NFAT5		GRIA2	PDCD2		GAB2	NR4A2		SLC9A1
SMS	DPF2	HSP90AA1	YWHAZ	EPHA1	LINGO1	TGFB1	DYRK2	KLK6	SYBU	EGFR	HTRA2	YWHAG	FHL2	MCPH1	VCP	FDXR	MCL1		ESPL1	LMX1B		FOSL2	MYC		FBXO3	MTOR		FTO	MAPK10		HHIP	NTM		FST	NFE2L1		GRIA4	PDCD4		GABPA	NRF1		SLFN5
SNCA	DPYSL2	HSP90B1	ZNF436	EPHA3	LMX1A	TGFBR1	E2F1	KMT2A	SYNJ1	EGLN1	HTT	YWHAZ	FKBP4	MCTS1	VDAC1	FECH	MED1		ESS2	LONP1		FOXA1	MYCN		FDPS	MTR		FUS	MAPK14		HIC1	NTRK2		FSTL1	NFE2L2		GRK5	PDE10A		GABPB1	NRG1		SLX4
SOAT1	DRAM1	HSPA1A		EPHA4	LPAR3	TGM2	E2F3	KNG1	SYNM	EGR1	IFNAR1	ZNF436	FKBP5	MDGA2	VEGFA	FER	MEF2C		ETV4	LRP1		FOXD1	MYD88		FEN1	MTRR		FUT4	MAPK8		HIF1A	NTS		FUT4	NFKB1		GRN	PDE4A		GABRA1	NSF		SMAD2
SOCS3	DRD5	HSPA1B		EPHA7	LRP1	THBS1	E2F5	KRT10	SYP	EIF2AK2	IGF1		FLT1	MECOM	VIM	FERMT3	MEF2D		EVA1A	LRP10		FOXG1	MYO5C		FGF5	MVP		FYN	MARCHF5		HIF1AN	NUB1		FYN	NFKBIA		GSAP	PDE7A		GAL	NTRK2		SMAD4
SOD1	DSC3	HSPA2		EPHB2	LRP2	THOP1	E2F6	KRT7	TACR1	EIF2AK3	IGF1R		FN1	MEF2C	WNT5A	FGF2	MFN2		EZH2	LRP2		FOXK1	NACC1		FGFR1	MX2		FZD4	MARK1		HILPDA	NUCB1		FZD10	NHS		GSC	PDE7B		GALNT7	NUCB2		SMAD7
SOD2	DST	HSPA4		EPHB4	LRP6	TICAM2	EBF3	L1CAM	TBC1D9	EIF2AK4	IGF2R		FNDC3B	MEF2D	WWOX	FGF7	MGLL		F10	LRP6		FOXM1	NAGLU		FHL1	MYC		FZD6	MAT2B		HIPK2	NUCB2		FZD2	NKTR		GSK3B	PDE8B		GAS1	NUCKS1		SMARCA1
SP1	DUSP1	HSPA5		EPS8	LRP8	TIGAR	EBP	LAD1	TBP	EIF3B	IKBKB		FOS	MFHAS1	XIAP	FGF9	MGMT		F11R	LRP8		FOXO1	NBL1		FKBP4	MYCN		G3BP1	MATN3		HK1	NUCKS1		FZD4	NMD3		GSTP1	PDPK1		GATA3	NUFIP2		SMG1
SPARC	DUSP2	HSPA8		ERAP1	LRPAP1	TIMP1	ECE1	LAMP2	TCF3	EIF4E	IL10		FOSL1	MFN2	XRCC3	FGFR1	MIDN		F2R	LRPAP1		FOXP1	NCAPD2		FKBP5	MYO5C		GAB1	MBD2		HK2	NUFIP2		FZD6	NOS1		GUK1	PDSS2		GATA6	NUP62		SNAI1
SPP1	DUSP4	HSPA9		ERBB4	LRPPRC	TIMP2	ECT2	LCLAT1	TET2	EIF4E2	IL13RA1		FOXA1	MGLL	YWHAZ	FGL2	MMP1		F3	LRRK2		FOXP2	NCAPG2		FLNB	NCAPD2		GAB2	MBD5		HLA-A	NUS1		FZD7	NOTCH2		H2BC12	PELI1		GCLC	NUS1		SNAI2
SPRY1	DUSP6	HSPB3		ERCC1	LRRK2	TIMP3	EDN1	LCN1	TFAM	EIF4EBP1	IL18		FOXG1	MIDN	ZNF436	FHIT	MMP7		FAAH	LSAMP		FSCN1	NCEH1		FLNC	NCAPG2		GABPA	MCL1		HLA-B	NXF1		G0S2	NPAS2		H3-3B	PGLYRP2		GCLM	NXF1		SNAP91
SQSTM1	DVL2	HSPD1		EREG	LSAMP	TKT	EDNRB	LDLR	TFRC	EIF5A	IL1A		FOXM1	MINDY4		FHL1	MMP8		FABP7	MANEA		FSD1	NCL		FLT3	NCEH1		GABPB1	MCPH1		HLA-C	OPA1		G3BP1	NPC1		H3C11	PHACTR2		GDE1	OGA		SOCS6
SREBF1	DVL3	HTR1B		ERRFI1	MACF1	TMED7	EEF2	LDLRAD4	TGFB1	EIF5A2	IL33		FOXO3	MMP1		FKBP4	MPRIP		FADD	MAP1B		FST	NCS1		FN1	NCK2		GABRA1	MCTS1		HLA-DPB1	OPN3		G6PC	NPC2		H3C2	PICALM		GFAP	OGDH		SOS2
SRRM2	DYM	HTR2A		ESR1	MAK16	TNF	EFNB1	LDOC1	TGFB2	EIF5B	IL6		FOXP1	MMP3		FKBP5	MRGPRX3		FANCA	MAP1S		FSTL1	NDUFV2		FNDC3B	NDRG1		GADD45A	MDGA2		HLA-DRA	OPRM1		GAB1	NPEPPS		H3C8	PIK3C2B		GFPT1	OPA1		SOX11
STAT1	DYNC1I1	HTRA1		ETS1	MANEA	TNFRSF12A	EFNB2	LGALS1	TGFBR1	ELFN2	INO80C		FOXP2	MMP7		FLNB	MSRA		FAP	MAP2		FUT4	NEDD4		FOS	NDUFS4		GADL1	MED1		HLA-E	ORAI1		GABPA	NPM1		H4C13	PIK3CA		GGH	OPN3		SOX21
STAT3	DYNC2H1	HTRA2		ETS2	MANF	TPT1	EFNB3	LGALS3	TGM2	ELK1	INPP5F		FOXP3	MMP9		FLNC	MSX1		FAS	MAP2K2		FZD10	NEDD9		FOSB	NEDD4		GALNT7	MEGF8		HLA-G	OSMR		GABPB1	NPPB		H4C15	PIK3CB		GGPS1	ORAI1		SOX4
STIM1	DYRK1A	HTT		EVA1A	MAOA	TRAF6	EGFR	LGMN	THBS1	ELL2	INPP5K		FSCN1	MOK		FLT1	MT1E		FASLG	MAP2K4		FZD2	NEFL		FOSL1	NEDD4L		GAS1	MFN2		HMGA1	P4HB		GABRA1	NPPC		H4C4	PITX2		GJA1	OXR1		SP1
SYBU	DYRK2	ICAM1		EXTL3	MAP1B	TRAM1	EGR1	LGR5	THY1	EMC10	INTS4		FSD1	MPHOSPH6		FN1	MT2A		FASN	MAP2K7		FZD4	NEIL1		FOSL2	NEDD9		GATA3	MGAM		HMGA2	PAFAH1B1		GADD45A	NPTX2		H4C6	PLAG1		GJA3	P2RX5		SPATA2
SYNJ1	E2F1	IDE		EZH2	MAP1LC3B	TRIB3	EIF2AK2	LIF	TIGAR	EMC6	IP6K2		FSTL1	MRGPRX3		FNDC3B	MT3		FAT1	MAP3K12		FZD6	NFAT5		FOXA1	NEFL		GATA6	MIDN		HMGB1	PAK6		GALNT7	NR2C1		H4C8	PLD1		GK5	P2RX7		SPHK2
SYNM	E2F3	IFNAR1		EZR	MAP2	TRIM27	EIF2AK4	LIFR	TIMM8A	EMP1	IREB2		FTH1	MRPS30		FOLR1	MTA1		FBP1	MAP3K5		FZD7	NFKB1		FOXC2	NEFM		GBP1	MIP		HMGB2	PANK2		GALR1	NR3C1		H4C9	PLEKHO1		GLI3	P2RY2		SRC
TAP1	E2F5	IFNG		F11R	MAP2K4	TRPC6	EIF3A	LIG4	TIMP2	EMP2	ISG15		FUS	MSMB		FOS	MTDH		FBXO16	MAP4K4		G0S2	NHS		FOXK1	NEK1		GCH1	MKRN2		HMGB3	PAPOLA		GAS1	NR3C2		HACD1	PLXNA2		GLIPR1	PAK1		SRPK2
TARDBP	EBP	IGF1		F2	MAP3K13	TUSC2	EIF3B	LIN28A	TIMP3	EMP3	ISG20		FYN	MT1E		FOSL1	MTFMT		FBXO3	MAP6		G3BP1	NKTR		FOXM1	NFAT5		GCLM	MME		HMMR	PARK7		GATA2	NR4A2		HCFC1	PNO1		GLUD1	PAM		SRRM2
TBC1D9	ECT2	IGF1R		F2R	MAP3K5	TXN	EIF3M	LMNA	TINAGL1	EMX2	ITPR1		G3BP1	MT2A		FOSL2	MTR		FBXW7	MAPK1		GABPA	NLN		FOXO1	NFE2L1		GDE1	MMP8		HMOX1	PARL		GATA6	NRF1		HDAC1	PODXL		GLUD2	PANK1		SRSF3
TBP	EDN1	IGF2R		F2RL1	MAP4K4	TXNIP	EIF4A3	LRP10	TKT	ENDOG	ITPR3		GAB1	MTDH		FOXC2	MTRR		FCGRT	MAPK10		GABRA1	NLRP1		FOXP1	NFE2L2		GDNF	MMRN1		HNRNPA2B1	PARP1		GCH1	NRG1		HDAC3	POU5F1		GLUL	PAPOLA		SSBP2
TCF3	EEF2	IKBKB		F3	MAP6	USP1	EIF4E	LRP2	TLR4	ENG	ITSN2		GABPB1	MTFMT		FOXD1	MTX1		FDXR	MAPK14		GADD45A	NLRP3		FOXP2	NFKB2		GFPT1	MOG		HNRNPDL	PAWR		GCLC	NT5E		HDAC9	PPARGC1A		GMFB	PAQR3		ST13
TET1	EEF2K	IL17D		FABP7	MAPK1	USP10	EIF4EBP1	LRP6	TMED7	ENO2	JTB		GABRA1	MTHFR		FOXK1	MVP		FEN1	MAPK3		GALNT7	NMD3		FOXP3	NFKBIA		GHRH	MPRIP		HNRNPL	PCMT1		GCLM	NTF3		HEATR3	PPIG		GNRHR	PAWR		STAG2
TFAM	EFEMP1	IL1A		FAN1	MAPK14	USP15	EIF4G2	LRPPRC	TMED7-TICAM2	ENTPD1	JUP		GADD45A	MTNR1B		FOXO1	MYC		FER	MAPK8		GAS1	NOS1		FPR1	NGF		GJA1	MRC1		HNRNPU	PCNA		GFM1	NTM		HECTD1	PPIL3		GOLGA4	PCNA		STAT2
TFEB	EFNB1	IL2RB		FAS	MAPK8	VDAC1	EIF5A	LRRK2	TNFRSF12A	EP300	KANSL1		GALNT7	MTTP		FOXO3	MYD88		FGF1	MAPT		GATA2	NOS3		FREM2	NNMT		GJA3	MS4A6A		HOXA1	PCP4		GFPT1	NTS		HELLS	PPIL4		GOLPH3	PDAP1		STEAP3
TFRC	EFNB2	IL6		FASLG	MARK1	VDR	EIF5A2	LSAMP	TP53	EPHA2	KCNA5		GAPDH	MX2		FOXP1	MYO5C		FGF13	MARCHF5		GATA4	NOTCH2		FSCN1	NOTCH2		GK5	MSX1		HOXA11	PDCD2		GINS3	NUB1		HERC5	PPM1H		GOPC	PDC		STIM2
TGFA	EGFR	IL7		FAT1	MARK2	VEGFA	EIF5B	LSM2	TRAF2	EPHA4	KHSRP		GAS1	MYC		FOXP2	NACC1		FGF5	MARK1		GDE1	NPAS2		FSTL1	NOX4		GLB1	MTDH		HOXB4	PDCD4		GJA1	NUCKS1		HES1	PPP1R13L		GPNMB	PDCD4		SUZ12
TGFB1	EGLN1	INO80C		FBXO3	MAT2B	VGF	ELAVL1	LY6E	TRAM1	EPHA7	KIF2A		GATA3	MYCN		FREM2	NCAPD2		FGF7	MAS1		GFAP	NPC1		FTO	NPC2		GLI3	MTHFR		HOXB5	PDE10A		GJA3	NUFIP2		HEY1	PPP3R1		GPR158	PDE10A		SYBU
TGFB2	EGR1	INSR		FBXW7	MATN3	VIM	ELF4	MACF1	TRIB3	EPHB2	KLF4		GATA4	MYD88		FRZB	NCAPG2		FGF9	MATN3		GGT7	NPC2		FUS	NPDC1		GLIPR1	MTPAP		HOXB6	PDE7A		GJB6	NUS1		HFE	PRDM2		GPR183	PDE4A		SYNE1
TGFBR1	EIF2AK2	INTS4		FCGR2A	MBD2	VPS11	ELK1	MAFF	TRIM13	EPHB4	KLF6		GATA5	MYO5C		FSCN1	NCK2		FGFR1	MBD2		GINS3	NPDC1		FZD10	NPM3		GLO1	MTR		HOXC11	PDE8B		GK5	OPA1		HGF	PRDX3		GPR26	PDE7A		SYNJ1
TGM2	EIF2AK4	IREB2		FCGR2B	MBD5	VSNL1	ELK4	MAK16	TRIM9	EPS8	KLF9		GCH1	NAA11		FSD1L	NCS1		FGFR2	MCHR1		GJA1	NPEPPS		FZD2	NR3C2		GLS	MTRR		HOXC9	PDHA1		GLI3	OPN3		HHIP	PRKAA1		GPR37L1	PDE7B		SYT1
THBS1	EIF3A	ISG15		FDFT1	MBP	XIAP	ELL2	MANEA	TSC2	ERAP1	KMT2A		GDE1	NACC1		FSTL1	NDFIP1		FHL2	MCL1		GJB6	NPM1		FZD4	NR4A1		GLUD1	MTTP		HOXD10	PDIA3		GLIPR1	OPRM1		HIF1A	PRKAA2		GPR65	PDE8B		TAC1
THY1	EIF3E	ISG20		FECH	MCF2L	XRCC3	ELMO2	MANF	TSPO	ERBB4	KRT10		GDF15	NCAPD2		FTH1	NDRG1		FKBP4	MCOLN1		GLI2	NPPC		FZD7	NR4A2		GLUD2	MYC		HPGD	PDIK1L		GLS	OSMR		HIPK2	PRKAR1A		GRIA1	PDHA1		TACC1
TIGAR	EIF3M	ISYNA1		FER	MCPH1	YWHAZ	EMC10	MAOA	TUSC2	ERCC1	L1CAM		GFAP	NCAPG2		FTO	NDUFAF2		FLNB	MCPH1		GLI3	NPTX2		G0S2	NRF1		GLUL	MYCN		HRG	PDPK1		GLS2	OXR1		HJURP	PRKCD		GRIA2	PDIA3		TAPBP
TIMP2	EIF4E	ITIH1		FEZF2	MCTS1	ZNF436	EMP1	MAOB	TXN	ERCC2	LAMB2		GFPT1	NCEH1		FUS	NDUFV2		FLNC	MCU		GLIPR1	NQO1		G3BP1	NRG1		GMFB	MYO5C		HSP90AA1	PEA15		GLUD1	PAFAH1B1		HK2	PRKD1		GRIA4	PDIK1L		TCF3
TIMP3	EIF4EBP1	ITPKB		FGF1	MCU		EMP2	MAP1B	TXNIP	EREG	LAMC2		GGH	NCL		FYN	NECTIN2		FLT1	MECOM		GLIS2	NQO2		GAB2	NRGN		GNAS	MYOC		HSP90AB1	PEAK1		GLUD2	PAH		HLA-A	PRKRA		GRK5	PDXK		TCF4
TLR4	EIF4G2	ITPR1		FGF2	MDGA2		EMP3	MAP1LC3B	TYMS	ERRFI1	LAMP1		GINS3	NDFIP1		FZD10	NEDD4		FLT3	MEF2C		GLS	NR3C2		GABPA	NRTN		GNRHR	NCAPD2		HSP90B1	PEBP1		GLUL	PAK1		HLA-B	PRNP		GSAP	PDYN		TCFL5
TM7SF2	EIF5A	ITSN2		FGF5	MECOM		EMX2	MAP1S	UQCRFS1	ESPL1	LAMP2		GJA1	NDRG1		FZD6	NEDD4L		FLT3LG	MEF2D		GLS2	NR4A1		GABPB1	NT5E		GOLM1	NCEH1		HSPA1A	PECAM1		GMFB	PANK1		HLA-DRB1	PROK2		GSK3B	PECAM1		TEAD1
TMED7	EIF5A2	JUP		FGF7	MED1		ENO2	MAP2K4	USP1	ESS2	LAMP3		GK5	NECTIN2		G0S2	NEDD8		FMOD	MEGF8		GLUD1	NR4A2		GAPDH	NTRK2		GOLPH3	NDFIP1		HSPA1B	PGK1		GNAS	PANK2		HMGB1	PROS1		GTF2H1	PELI1		TEK
TMEM59	EIF5B	KANSL1		FGFR2	MEF2C		ENPP2	MAP2K6	USP10	ETS1	LCLAT1		GLI2	NEDD4		G3BP1	NEDD9		FN1	MFAP1		GLUD2	NRG1		GATA6	NUCB1		GOPC	NDUFA1		HSPA5	PHACTR2		GNRHR	PAPOLA		HMGB2	PRRX1		H2BC12	PGK1		TENM1
TNFRSF12A	ELAVL1	KAZN		FGFR4	MEF2D		ENTPD5	MAP3K13	USP15	EVA1A	LDLR		GLIS2	NEDD4L		GAB2	NEFH		FNDC3B	MFHAS1		GLUL	NRGN		GCLC	NUCB2		GOT2	NDUFA2		HSPA8	PHB		GOLGA4	PAQR3		HMGB3	PSAP		H3-3B	PHACTR2		TENT4A
TP53	ELAVL2	KCNMA1		FGL2	MEFV		EP300	MAP3K3	USP3	EXO1	LDLRAD4		GLS	NEDD8		GABPA	NEFL		FOCAD	MFN2		GNL3	NSF		GCLM	NUCKS1		GPI	NEDD4		HSPA9	PHLDA2		GOLPH3	PAWR		HMMR	PSAT1		HDAC1	PHLDA2		TENT4B
TPT1	ELK4	KDR		FHIT	MFAP1		EPAS1	MAP4K4	UTRN	EXOSC3	LDOC1		GMFB	NEDD9		GABRA1	NEK1		FOSB	MGLL		GOLGA4	NT5E		GDE1	NUFIP2		GPM6B	NEDD4L		HSPD1	PICALM		GOPC	PCNA		HMOX1	PSIP1		HDAC2	PIAS2		TES
TRAM1	ELL2	KHSRP		FHL2	MFHAS1		EPCAM	MAPK1	VDAC1	EXTL3	LGALS1		GNAS	NEFH		GADD45A	NES		FOSL1	MGMT		GOLPH3	NTRK1		GFM1	NUP62		GPNMB	NEK1		HYOU1	PIK3C2B		GPM6B	PDCD2		HNRNPDL	PSMA2		HDAC4	PICALM		TET2
TRAP1	ELMO2	KIF2A		FHL5	MGAM		EPHA2	MAPK10	VDR	EZH2	LGALS3		GOLPH3	NEFL		GADL1	NEUROG2		FOXA1	MIDN		GOPC	NTRK2		GFPT1	NXF1		GPR158	NFAT5		IARS1	PIK3CB		GPNMB	PDCD4		HOXA1	PSMB8		HDAC9	PIK3C2B		TFAP2A
TRIM13	ELN	KL		FKBP5	MGLL		EPHA3	MAPK14	VEGFA	EZR	LGMN		GOT1	NFAT5		GAL	NFAT5		FOXD1	MIP		GORASP1	NUCKS1		GGCT	OGG1		GPR26	NFE2L1		ID2	PIN1		GPR158	PDE10A		HOXA10	PSMB9		HDGF	PIK3CA		TGFB2
TRIM27	ELOVL2	KLC1		FLT1	MIDN		EPHA7	MAPK3	VGF	F11R	LGR5		GOT2	NFE2L1		GALNT7	NFE2L1		FOXO1	MLKL		GOT2	NUFIP2		GGH	OPRL1		GPR65	NFKB1		ID4	PIP4P2		GRAP2	PDE4A		HOXA11	PSMD6		HEATR1	PIK3CB		TGFBR1
TRIM9	EMC6	KLF4		FLT3	MIP		EPHB2	MAPK8	VIM	F2	LHFPL2		GPC1	NFKB1		GAPDH	NFE2L2		FOXO3	MME		GPC1	NUS1		GGPS1	OPRM1		GRIA2	NHS		IDH1	PLAG1		GRIA2	PDE7A		HOXA9	PTBP1		HECTD1	PIK3CG		TIRAP
TUSC2	EMP1	KLF6		FNDC3B	MKRN2		EPHB4	MARCHF7	VIPR1	F2R	LIF		GPI	NFKBIA		GAS1	NFKB1		FOXP2	MMP1		GPI	OGG1		GIPC1	OPTN		GRIA4	NKTR		IER3	PLK1		GRIA4	PDE7B		HOXB13	PTEN		HELLS	PITX2		TLE1
TXN	EMP2	KLF9		FOS	MME		EPN3	MARK1	VPS11	F2RL1	LIFR		GPNMB	NHS		GAS6	NFKB2		FSCN1	MPRIP		GPNMB	OPRM1		GK5	ORAI1		GRIK2	NLN		IFNG	PLK2		GRIK2	PDE8B		HOXB3	PTGER2		HEY1	PLAG1		TLR3
TXNIP	ENDOG	KMT2A		FOSB	MMP8		EPS8	MARK2	WNT5A	F3	LONP1		GPR158	NKTR		GATA3	NFKBIA		FST	MRC1		GPR151	ORAI1		GLB1	OSMR		GRM1	NMD3		IGF1	PLXNA4		GRM1	PDIK1L		HOXB9	PTGER4		HHAT	PLD1		TMPO
TYMS	ENG	L1CAM		FOXA1	MMRN1		ERBB2	MATN3	XIAP	F9	LRP1		GPR183	NNMT		GCLC	NKTR		FSTL1	MS4A6A		GPR26	OSMR		GLI2	OXR1		GRM3	NOD2		IGF2BP1	PMP22		GRM2	PDSS2		HOXC10	PTGS2		HHIP	PLEK		TNFRSF13B
UCA1	ENO1	LAMB2		FOXD1	MPHOSPH6		ERBB3	MBD2	XRCC1	FAAH	LRP10		GPS2	NOL3		GCLM	NLN		FYN	MT1E		GRAP2	PAFAH1B1		GLI3	P2RX1		GRPR	NOX1		IGFBP2	PODXL		GRM4	PELI1		HOXD10	PTN		HIF1A	PLIN4		TNKS
UMOD	ENO2	LAMP2		FOXG1	MPRIP		ERBB4	MBD5	XRCC3	FADD	LRP8		GRAP2	NOS3		GDF15	NMD3		FZD2	MT2A		GRIA4	PAK1		GLIPR1	P2RX4		GSAP	NOX4		IGFBP3	POLR1D		GSK3B	PHACTR2		HOXD9	PTPN6		HIPK2	PLXNA4		TNS3
USP1	ENPP2	LAMP3		FOXK1	MPZ		EREG	MBP	YWHAG	FADS2	LRPAP1		GRK3	NOTCH2		GFM1	NNMT		FZD4	MTDH		GRM1	PAM		GLO1	P2RX5		GSK3B	NPAS2		IGFBP4	PON2		GSR	PHOX2B		HSDL2	PTPRC		HLA-C	PNMT		TOP1
USP13	ENTPD1	LCN2		FOXO1	MRC1		ERN1	MCAT	YWHAZ	FAH	LY6E		GRM1	NPDC1		GFPT1	NOL3		FZD7	MTNR1B		GRM2	PANK1		GLS	P2RY2		GSR	NPTX2		IGFBP5	POU2F1		GTF2H1	PIAS2		HSP90AA1	PTRHD1		HLA-DQA1	PODXL		TPT1
USP15	ENTPD5	LDLRAD4		FOXO3	MRPS30		ERRFI1	MCCC1		FANCA	MAFF		GRN	NQO1		GGH	NOS3		GAB1	MTOR		GRM4	PAQR3		GLUD1	PAFAH1B1		GSTP1	NQO1		IGFBP7	PPARA		H3-3B	PICALM		HSPA1B	PTX3		HLA-F	POLG		TRIM33
USP3	EP300	LDOC1		FOXP1	MSMB		ESPL1	MCL1		FAP	MAK16		GSN	NR1I2		GJA1	NOTCH2		GABPA	MTR		GRN	PAWR		GLUD2	PAK1		GTF2H1	NQO2		IGSF1	PPARGC1A		HAVCR2	PIK3C2B		HSPA4	PYCARD		HMGA2	PON2		TRIM9
UTRN	EPHA1	LGR5		FOXP2	MT1B		ETS1	MCOLN1		FAS	MANEA		GSTK1	NR4A1		GLB1	NOX4		GABPB1	MTX1		GSK3B	PCMT1		GMFB	PANK1		HBP1	NR3C1		IGSF8	PPIF		HBEGF	PIK3CA		HSPA5	QDPR		HMGB1	POU2F1		TRIO
VCP	EPHA2	LGR6		FREM2	MT1E		ETS2	MCU		FASN	MANF		GSTM1	NR4A2		GLIPR1	NPAS2		GADL1	MYDGF		GSN	PCNA		GNAS	PANK2		HDAC2	NR3C2		IL11	PPIG		HDAC1	PIK3CB		HSPA9	RAB10		HMOX2	PPARA		TRMT6
VDAC1	EPHA3	LIFR		FRZB	MT2A		ETV4	MDGA2		FBP1	MAOA		GSTP1	NRG1		GLO1	NPC2		GAL	MYO5C		GTF2H4	PCP4		GNL3	PAPOLA		HDAC9	NR4A2		IL13RA2	PPP1R15A		HDAC2	PIK3CG		HSPB8	RAB29		HNF1A	PPARGC1A		TRPM7
VEGFA	EPHA4	LIG4		FSD1L	MTDH		EVA1A	MECOM		FBXO3	MAP1B		GTF2H1	NRGN		GLS	NPEPPS		GALNT14	NAA11		H2AX	PDAP1		GNRH1	PAQR3		HDGF	NT5E		IL17B	PPP1R17		HDAC4	PITX2		HTR7	RAB32		HNRNPA1	PPID		TSC1
VIM	EPHA6	LINGO1		FSTL1	MTFMT		EXO1	MED1		FBXW7	MAP1LC3A		GUCY2F	NRTN		GLUD1	NPM3		GALNT7	NACC1		H3C12	PDCD4		GOLGA4	PARP1		HEATR1	NTRK2		IL17RD	PQBP1		HDAC9	PLAG1		ICAM1	RAB39B		HNRNPA2B1	PPIG		TSC22D1
WNT5A	EPHA7	LONP1		FTO	MTOR		EXOSC3	MEF2C		FCGRT	MAP1LC3B		H2AX	NT5E		GLUD2	NPPA		GAPDH	NAT2		H3C7	PDE7A		GOPC	PAWR		HECTD1	NUB1		IL7	PRDM2		HEATR1	PLD1		ID2	RAB3B		HNRNPC	PPIL3		TSPAN31
WWOX	EPHB2	LPAR3		FUT4	MTPAP		EXTL3	MFHAS1		FDFT1	MAP1S		H2BC12	NTF3		GLUL	NPPB		GAS1	NCAPD2		H3C8	PDE7B		GOT1	PCNA		HELLS	NUCB1		IL7R	PRDX1		HEATR3	PLEK		ID4	RAB3IP		HNRNPDL	PPIL4		TUB
XIAP	EPHB4	LRP1		FYN	MTR		EZH2	MGMT		FECH	MAP2		H3-3A	NTRK2		GNAS	NPTX2		GATA2	NCS1		H4C1	PDE8B		GPI	PDCD4		HERC5	NUCB2		ILK	PRDX2		HELLS	PLEKHM1		IDH1	RAB6B		HNRNPL	PPM1H		TUBGCP3
YWHAG	ERAP1	LRP10		FZD2	MTRR		F10	MLKL		FEN1	MAP2K2		H3-3B	NTS		GOLGA4	NQO2		GATA3	NDE1		H4C13	PDIK1L		GPM6B	PDE7A		HEY1	NUCKS1		IMPDH2	PRDX3		HES1	PMP22		IDH2	RABEP2		HNRNPU	PPP1R1A		TWIST1
YWHAZ	ERCC1	LRP2		FZD4	MTTP		F11R	MMP2		FER	MAP2K4		H3C1	NUB1		GOLM1	NR0B2		GATA6	NDRG2		H4C14	PDPK1		GPNMB	PDE7B		HFE	NUFIP2		INSR	PREP		HEY1	PNO1		IFI27	RAC1		HOXA10	PPP2R2B		TXLNA
ZNF436	EREG	LRP6		FZD6	MUL1		F2R	MMP3		FGF1	MAP3K13		H3C10	NUCB1		GOLPH3	NR3C1		GBP1	NDUFS4		H4C15	PDXK		GPR183	PDE8B		HGF	NUP62		INTS6	PRKAA1		HFE	POLDIP2		IFNA2	RAD51		HOXA13	PPP4C		UGDH
	ERRFI1	LRP8		FZD7	MYC		F2RL1	MMP9		FGF13	MAP3K3		H3C11	NUCB2		GOPC	NR3C2		GCH1	NECTIN2		H4C2	PEA15		GPR26	PDIA3		HHAT	NUS1		INTU	PRKAA2		HGF	POU2F1		IFT57	RAD51B		HOXA9	PRDM6		UGP2
	ESPL1	LRPPRC		G3BP1	MYCN		F3	MPHOSPH6		FGF2	MAP3K5		H3C12	NUCKS1		GOT1	NR4A1		GDNF	NEDD4		H4C4	PEAK1		GPX3	PDIK1L		HHIP	OGDH		IPO8	PRKACA		HHIP	PPARG		IGF1R	RAI1		HOXB2	PRDX3		UHMK1
	ETV4	LRRK1		G6PC	MYO5C		FA2H	MPRIP		FGFR2	MAP4K4		H3C2	NUDT1		GPD1	NR4A2		GFM1	NEDD4L		H4C6	PER1		GRIA2	PDSS1		HIF1A	OPA1		IQGAP1	PRKACB		HIF1A	PPARGC1A		IGF2BP2	RAP1B		HOXB3	PREP		UQCRFS1
	EVA1A	LRRK2		GAB1	NCAPG2		FABP5	MPZ		FGFR4	MAP6		H3C3	NUFIP2		GPM6B	NRG1		GFPT1	NEDD9		H4C9	PGK1		GRIK2	PELI1		HIPK2	OPN3		IRAK1	PRKAR1A		HIPK2	PPIG		IGF2BP3	RAPH1		HOXB4	PRKAA1		USP15
	EXO1	LSM2		GAB2	NCEH1		FADS2	MRPS30		FHL1	MAPK1		H3C4	NUP62		GPNMB	NSF		GGCT	NEFL		HARS2	PGLYRP2		GRN	PER1		HLA-A	OPRM1		IRF1	PROK2		HK2	PPIL1		IGFBP2	RB1		HOXB8	PRKAA2		USP9X
	EXOSC3	LY6E		GABPA	NCL		FAN1	MSRA		FHL2	MAPK10		H3C6	NUS1		GPR183	NT5E		GHRH	NEK1		HAUS5	PHACTR2		GSC	PGLYRP4		HLA-DQA1	OPTN		IRS1	PROKR2		HLA-F	PPIL4		IGFBP3	RBM3		HOXB9	PRKACB		VANGL1
	EXTL3	MACF1		GABPB1	NCS1		FANCA	MT1A		FKBP4	MAPK14		H3C7	OGG1		GPR65	NTRK2		GIPC1	NEUROD6		HBEGF	PHB		GSN	PHACTR2		HLA-F	OSMR		IRS2	PROS1		HMGA2	PPIL6		IGFBP5	RBMS3		HOXC11	PRKAR1A		VCL
	EZH2	MAFF		GABRA1	NCSTN		FAS	MT1E		FKBP5	MAPK3		H3C8	OPA1		GPX3	NUCB1		GJA3	NEUROG2		HBP1	PHLDA2		GSR	PHB		HLA-G	OXR1		ITGA2	PRPH2		HMGB3	PPM1H		IGFBP7	REL		HPSE	PRKAR2A		VIM
	EZR	MAK16		GADD45A	NDFIP1		FASN	MT2A		FLNB	MAPK8		H4-16	OPN3		GRIA4	NUCB2		GLI2	NFAT5		HCFC1	PIAS2		GSTK1	PICALM		HMGA2	P2RX7		ITGA4	PSAP		HMMR	PPP1R13L		IL10	RER1		HRK	PRKCG		WDR11
	F11R	MANF		GADL1	NDN		FAT1	MTA1		FLNC	MAPK8IP1		H4C1	OPRL1		GRIK2	NUCKS1		GLI3	NFE2L1		HDAC9	PICALM		H2AX	PIGC		HMGB1	P2RY2		ITGA6	PSAT1		HMOX1	PPP3R1		IL13RA1	REST		HSP90AA1	PRKRA		WEE1
	F2	MAOA		GAL	NDRG1		FBXO3	MTDH		FN1	MARCHF5		H4C11	OPRM1		GRN	NUFIP2		GLIS2	NFE2L2		HDGF	PIEZO1		H2BC12	PIK3C2B		HMGB2	PAFAH1B1		ITGAM	PSEN1		HNRNPA2B1	PRDM2		IL13RA2	RET		HSP90AB1	PRNP		WNT5A
	F2R	MAP1B		GALNT7	NDUFAF2		FBXW7	MTFMT		FNDC3B	MARK1		H4C12	OPTN		GSK3B	NUP62		GLO1	NFKB1		HECTD1	PIGC		H3C2	PIK3CA		HMGB3	PAH		ITGB1	PSENEN		HNRNPC	PRDX3		IL15	RFC1		HSP90B1	PROS1		XPO1
	F2RL1	MAP1LC3B		GAS1	NEDD4		FCGRT	MTOR		FOCAD	MARK2		H4C13	ORAI1		GSN	NUS1		GLS	NFKBIA		HELLS	PIK3C2B		H4C8	PIK3CB		HMMR	PANK1		ITGB4	PSMA2		HNRNPDL	PREP		IL17RD	RGS2		HSPA1A	PRPH2		YES1
	F3	MAP1S		GAS6	NEDD4L		FDXR	MTPAP		FOLR1	MAT2B		H4C14	P2RX4		GSTK1	OGA		GLUD1	NGFR		HES1	PIK3CB		HACD1	PINK1		HNF4A	PAPOLA		ITGB8	PSMB9		HNRNPU	PRKAA1		IL1A	RGS4		HSPA1B	PRRX1		YWHAZ
	FADD	MAP2		GATA2	NEDD9		FECH	MTR		FOS	MATN3		H4C15	P2RX5		GTF2H1	OGG1		GLUL	NHS		HEY1	PIK3CG		HBEGF	PITX2		HNRNPA1	PAQR3		ITSN1	PSMC1		HOXA1	PRKAA2		IL20	RHOT1		HSPA8	PSAT1		YY1
	FADS2	MAP2K2		GATA3	NEK1		FEN1	MTTP		FOSB	MBD2		H4C2	P4HB		H2BC12	OPTN		GMFB	NIF3L1		HFE	PINK1		HBP1	PKD1		HNRNPA2B1	PAWR		JAG1	PSMC4		HOXA13	PRKACA		IL22	RIDA		HTR7	PSEN1		ZBTB18
	FANCA	MAP2K4		GATA5	NEUROD6		FER	MUL1		FOSL1	MBP		H4C3	PAFAH1B1		H3-3A	ORAI1		GML	NKTR		HHIP	PITX2		HCFC1	PLAG1		HNRNPDL	PCMT1		JMJD6	PSMD11		HOXA9	PRKACB		IL4R	RMDN2		HYOU1	PSIP1		ZBTB7A
	FAP	MAP3K11		GATA6	NFAT5		FGF1	MVP		FOSL2	MCCC1		H4C4	PAK1		H4C4	OSMR		GNAS	NLN		HIF1A	PKD1		HDAC2	PLEK		HNRNPL	PCNA		JPT1	PSMD6		HOXB2	PRKAR1A		IL6	RMDN3		ICOS	PSMA2		ZCCHC8
	FAS	MAP3K13		GBP1	NFE2L1		FGF13	MYC		FOXA1	MCHR1		H4C5	PAM		H4C5	P2RX4		GNRHR	NNMT		HIPK2	PLAG1		HDAC4	PLEKHO1		HNRNPU	PCNT		JUN	PSMG1		HOXB3	PRKAR2A		IL7R	RNASE4		ID1	PSMC4		ZDHHC23
	FASN	MAP3K3		GCH1	NFE2L2		FGF5	MYCN		FOXD1	MCL1		H4C6	PANK2		H4C8	P2RY2		GOLGA4	NOD2		HJURP	PLD1		HDAC9	PLK1		HOXA1	PDAP1		JUNB	PTBP1		HOXB4	PRKRA		IMMP2L	RNF11		ID2	PSMD11		ZEB2
	FAT1	MAP4K4		GCLC	NFKBIA		FGFR1	MYD88		FOXK1	MCTS1		H4C8	PAPOLA		HACD1	P4HB		GOLM1	NOTCH2		HK1	PLD2		HDGF	PLK2		HOXA10	PDCD2		KAT2B	PTEN		HOXB6	PROK2		IMPDH2	RNF146		ID4	PSPH		ZFHX4
	FBLN7	MAPK1		GCLM	NGF		FGFR2	MYDGF		FOXM1	MCU		H4C9	PAQR3		HARS2	PAM		GOPC	NOX4		HK2	PLEK		HEATR1	PLXNA2		HOXA11	PDCD4		KCNH1	PTGER4		HOXC11	PROS1		ING1	RNF19A		IFIH1	PTEN		ZHX1
	FBXO3	MAPK14		GDNF	NHS		FGFR3	NACC1		FOXP1	MECOM		HACD1	PARP1		HAX1	PANK1		GORASP1	NPEPPS		HMGA1	PLIN4		HEATR3	PLXNA4		HOXB2	PDE10A		KCNMA1	PTGES		HOXC6	PRRX1		INPPL1	ROCK2		IFNA2	PTGER4		ZNF207
	FBXW7	MAPK3		GFPT1	NKTR		FGFR4	NAT2		FOXP2	MED1		HAUS5	PCNA		HBP1	PANK2		GPD1	NPM1		HMGA2	PLK1		HECTD1	PODXL		HOXB3	PDE7B		KDELR2	PTGES3		HPGD	PSAP		INTS6	RPS27A		IFT57	PTGES3		ZNF217
	FCGRT	MAPK8		GGCT	NLN		FHL1	NBL1		FSCN1	MEF2C		HBP1	PCP4		HDAC1	PAPOLA		GPI	NPPB		HMGB2	PLK2		HELLS	POLR1D		HOXC10	PDE8B		KDM1A	PTK2B		HPSE	PSAT1		IPO8	RPS6KB1		IGF1	PTGS2		ZNF654
	FDFT1	MARCHF5		GJA1	NLRP3		FHL2	NCAPD2		FSD1	MEF2D		HCFC1	PDAP1		HDAC2	PAQR3		GPNMB	NPTX2		HMGB3	PLXNA2		HERC5	PON2		HOXC6	PDIA3		KDM1B	PTPA		HRK	PSEN1		IRF1	RREB1		IGF1R	PTH
	FDPS	MARCHF7		GJA3	NMD3		FKBP4	NCAPG2		FST	MFAP1		HDAC1	PDCD4		HDAC4	PARL		GPR151	NQO1		HMMR	PLXNA4		HES1	POTEM		HPCAL1	PDIK1L		KDM5A	PTPDC1		HSDL2	PSEN2		IRF9	RTL10		IGF2BP1	PTK2B
	FDXR	MARK1		GJB6	NOD2		FLNB	NCEH1		FSTL1	MFGE8		HDAC7	PDE7A		HDAC5	PAWR		GPR158	NR0B2		HMOX1	PMP22		HFE	POU2F1		HPGD	PDPK1		KDM6A	PTX3		HSP90AB1	PSG5		IRS1	RUNX1		IGF2BP2	PTN
	FECH	MAT2B		GK5	NOS1		FLT1	NCK2		FTH1	MFHAS1		HEATR1	PDE7B		HDAC9	PCNA		GPR26	NR1I2		HMOX2	PNPLA6		HHIP	PPARA		HPSE	PDSS1		KDR	QSOX1		HSPA1B	PSIP1		ISG20	SAGE1		IGF2BP3	PTPN6
	FEN1	MATN3		GLB1	NOS3		FMOD	NCS1		FTL	MFN2		HEATR3	PDSS1		HEATR1	PCNT		GPS2	NR3C1		HNF4A	PODXL		HIC1	PPARG		HRG	PDSS2		KHSRP	RAB10		HSPA5	PSMD11		ITGA2	SALL1		IGFBP3	PTPRC
	FER	MBD5		GLI3	NOTCH2		FN1	NDE1		FTO	MGLL		HECTD1	PDSS2		HECTD1	PDAP1		GRIA4	NR3C2		HNRNPA1	POLDIP2		HIF1A	PPARGC1A		HSDL2	PEBP1		KIF4A	RAB32		ICOS	PSMD6		ITGA3	SART3		IGFBP5	PTX3
	FGF1	MBP		GLO1	NOX4		FNDC3B	NDFIP1		FUS	MGMT		HELLS	PDXK		HERC5	PDCD2		GRIK2	NRF1		HNRNPA2B1	POLG		HIF1AN	PPID		HSP90B1	PECAM1		KIF5B	RAB35		ID2	PSPH		ITGA6	SAT1		IL10	QRSL1
	FGF2	MCCC1		GLS2	NPAS2		FOS	NDN		FYN	MIDN		HES1	PEA15		HEY1	PDCD4		GRK5	NRG1		HNRNPDL	POU2F1		HIPK2	PPIG		HSPA1A	PGK1		KIT	RAB39B		ID4	PTBP1		ITGA7	SATB1		IL13RA1	RAB10
	FGF7	MCF2L		GMFB	NPEPPS		FOSL1	NDRG1		FZD2	MIF		HEY1	PER1		HGF	PDE10A		GRM1	NT5E		HNRNPL	PPARA		HK1	PPIL1		HSPA4	PHACTR2		KITLG	RAB3IP		IDH1	PTEN		ITGAV	SATB2		IL15	RAB1B
	FGF9	MCL1		GNAS	NPM3		FOSL2	NDUFAF2		FZD6	MKRN2		HIF1A	PGK1		HHAT	PDE7A		GRN	NTM		HNRNPU	PPARGC1A		HK2	PPP1R13L		HSPA5	PHF1		KLF6	RAB6A		IDH2	PTGER2		ITGB8	SBNO1		IL17RD	RAB3B
	FGFR1	MCU		GOLGA4	NQO1		FOXA1	NDUFS3		FZD7	MLKL		HIF1AN	PGP		HHIP	PDE7B		GRP	NTRK1		HOPX	PPIF		HMGA1	PPP1R9B		HSPA8	PIAS2		KLF8	RAB6B		IDUA	PTGS2		ITPRID2	SCD		IL1A	RAB3IP
	FGFR2	MED1		GOLM1	NR0B2		FOXM1	NDUFV2		G0S2	MME		HIPK2	PHB		HIF1A	PDE8B		GSK3B	NTRK2		HOXA10	PPIG		HMGA2	PPP3R1		HSPA9	PICALM		KMT2A	RAB8A		IER3	PTH		ITSN1	SCN1A		IL2	RAB6A
	FGFR4	MEF2D		GOLPH3	NR1I3		FOXP1	NEAT1		G3BP1	MMP1		HJURP	PHOX2B		HIF1AN	PDHA1		GTF2H4	NUBP1		HOXA13	PPIL1		HMGB1	PPP4C		HSPB1	PIK3C2B		KMT2D	RAC1		IFIH1	PTPDC1		JAG1	SCN2A		IL20	RAB6B
	FHIT	MEGF8		GOPC	NR2C1		FOXP2	NECTIN2		GAB1	MMP2		HK1	PIEZO1		HIPK2	PDIA2		GYPC	NUCKS1		HOXB2	PPIL2		HMGB2	PRDM2		HSPD1	PIK3CA		KMT2E	RAD51		IFT57	PTPN22		JAG2	SEC22A		IL24	RAB7A
	FHL1	MFAP1		GORASP1	NR3C1		FREM2	NEDD4		GABPB1	MMP3		HLA-A	PIGC		HK1	PDIA3		H3-3B	NUFIP2		HOXB7	PPIL4		HMMR	PRDX5		IAPP	PIK3CB		KPNA2	RAN		IGF1	PTPN5		JAK2	SEL1L		IL2RA	RAB8A
	FHL2	MFGE8		GOT1	NR3C2		FRZB	NEDD9		GABRA1	MMP8		HLA-B	PIK3CA		HK2	PDSS2		H3C1	NUP62		HOXC11	PPP1R15A		HMOX1	PREP		ICOS	PIK3CG		KPNB1	RAP1B		IGF1R	PTPRA		JPT1	SELE		IL4R	RAC1
	FKBP5	MFN2		GOT2	NR4A2		FSCN1	NEFH		GADD45A	MMP9		HLA-C	PIK3CB		HLA-B	PEA15		H3C11	NUS1		HOXD10	PPP1R1A		HNRNPA2B1	PRKAA1		ID4	PLAG1		KRIT1	RAP2B		IGF2BP1	PTPRC		KAT6A	SEMA5A		IL7	RAD51
	FLNB	MGLL		GPI	NRF1		FSD1L	NEFL		GADL1	MMRN1		HLA-E	PIK3CG		HLA-C	PEBP1		H3C7	NXF1		HPGD	PPP3R1		HNRNPC	PRKAA2		IDH1	PLB1		LAMA5	RAPH1		IGF2BP3	PTX3		KCNJ3	SEMA6A		IL7R	RALBP1
	FLNC	MGMT		GPM6B	NT5E		FST	NELFE		GAL	MOG		HLA-G	PIN1		HLA-F	PELI1		H3C8	OGA		HSP90AA1	PPP4C		HNRNPDL	PRKACA		IER3	PLD1		LAMC1	RB1		IGFBP3	PXDNL		KDELR2	SERPINA1		INA	RAN
	FLT1	MIDN		GPNMB	NTM		FSTL1	NES		GALNT14	MPHOSPH6		HM13	PINK1		HMGA1	PGK1		H4C1	OGDH		HSP90AB1	PRDM2		HNRNPL	PRKAR1A		IFNA1	PLEK		LAMC2	RBM3		IGSF1	RAB10		KDM1A	SERPINA5		INSM1	RAP1B
	FLT3	MKRN2		GPR151	NTRK2		FTH1	NFAT5		GALNT7	MPRIP		HMGA1	PIP4P2		HMGA2	PGLYRP1		H4C13	OGG1		HSPA1B	PREP		HNRNPU	PRKAR1B		IFNG	PLXNA2		LAMP1	RBMS3		IGSF8	RAB1A		KDM1B	SERPINF1		INSR	RAP2B
	FN1	MME		GPR158	NTS		FTL	NFE2		GAS1	MPZ		HMGA2	PLA2G6		HMGB3	PHACTR2		H4C4	OPA1		HSPA4	PRKAA1		HOXA1	PRKAR2A		IFT57	PLXNA4		LAPTM5	RCBTB1		IL10	RAB3B		KDM6A	SESN3		INTU	RAPH1
	FNDC3B	MMP3		GPR26	NUB1		FYN	NFE2L2		GAST	MRPS30		HMGB1	PLAG1		HMMR	PHF1		H4C5	OR10A4		HSPA5	PRKACA		HOXA10	PRKD1		IGF1	PNO1		LARP4B	REL		IL13	RAB3IP		KIF5B	SETD2		IPO8	RB1
	FOLR1	MPHOSPH6		GPR65	NUCB2		FZD4	NFKB1		GATA3	MSRA		HMGB3	PLD2		HMOX1	PIAS2		HAVCR2	ORAI1		HSPA8	PRKAR1A		HOXA11	PRKRA		IGF1R	POLR1D		LASP1	RER1		IL13RA1	RAB6A		KIF5C	SETD7		IQGAP1	RBMS3
	FOS	MPRIP		GRIA1	NUCKS1		G3BP1	NFKBIA		GATA4	MSX1		HMMR	PLEKHM1		HNF1A	PICALM		HAX1	OSMR		HSPG2	PRKAR2A		HOXA13	PROC		IGF2BP1	POU2F1		LBR	REST		IL13RA2	RAB6B		KITLG	SF3B1		IRS1	REL
	FOSB	MRPS30		GRIA2	NUFIP2		G6PC	NGFR		GATA6	MT1E		HNF4A	PLEKHO1		HNRNPA2B1	PIEZO1		HBEGF	OXR1		HTR7	PRKCD		HOXA9	PROS1		IGF2BP3	PPARA		LCMT1	RET		IL15	RAD23A		KL	SGK1		IRS2	REST
	FOSL1	MT1E		GRIA4	NUS1		GABPA	NIF3L1		GBP1	MT2A		HNRNPA1	PLG		HNRNPL	PIGC		HCFC1	P2RY2		IARS1	PRKRA		HOXB1	PRRX1		IGFBP2	PPARD		LCN1	RGS10		IL17A	RAN		KLF6	SH3BP5		ITCH	RET
	FOSL2	MT2A		GRIK2	OPA1		GABPB1	NNMT		GCH1	MTA1		HNRNPDL	PLIN4		HNRNPU	PIK3C2B		HDAC4	PAEP		ID2	PROKR2		HOXB4	PRRX2		IGSF1	PPARG		LDHA	RHEB		IL17RD	RAP2B		KLF9	SHH		ITGA10	RFC1
	FOXC2	MTDH		GRK3	OPRM1		GADD45A	NOL3		GCLC	MTDH		HNRNPL	PLK1		HOPX	PIK3CA		HDAC5	PAFAH1B1		IDH1	PRPH2		HOXB6	PSAP		IKBKB	PPARGC1A		LDLR	RIDA		IL18R1	RAPH1		KLRC3	SHMT2		ITGA2	RGS2
	FOXD1	MTHFR		GRK5	OPTN		GALNT7	NOS3		GCLM	MTFMT		HNRNPU	PLXNA2		HOXA10	PIK3CB		HDAC7	PAK6		IDUA	PRRX1		HOXB7	PSAT1		IL10	PPBP		LEP	RING1		IL1A	RB1		KMT2A	SIAH1		ITGA3	RGS4
	FOXK1	MTOR		GRM1	OSMR		GAS1	NOTCH2		GDF15	MTHFD1		HOTAIR	PNOC		HOXA11	PIN1		HDAC9	PANK1		IER3	PSAT1		HOXB9	PSENEN		IL13	PPID		LGALS1	RIPK1		IL2	RBM3		KMT2D	SIGMAR1		ITGA4	RHOT1
	FOXM1	MTRR		GRM3	P4HB		GAS6	NPC1		GFPT1	MTIF3		HOXA11	PNPLA6		HOXA13	PLAG1		HEATR3	PAPOLA		IFT57	PSEN1		HOXC10	PSMC4		IL15	PPIG		LGALS3	RMDN1		IL22	RBMS3		KRAS	SIPA1L2		ITGA5	RIC3
	FOXN1	MTX1		GSK3B	PAEP		GATA3	NPDC1		GGCT	MTR		HOXA13	PODXL		HOXC10	PLD1		HECTD1	PAQR3		IGF1R	PSMC4		HOXC11	PSMD11		IL16	PPIL3		LGALS8	RNF11		IL6	RCBTB1		L1CAM	SKIL		ITGA6	RING1
	FOXO1	MVP		GSR	PAFAH1B1		GATA6	NPM3		GGH	MTRR		HOXB13	POLDIP2		HOXC6	PLEKHM1		HES1	PARP1		IGF2	PTBP1		HOXC6	PTBP1		IL17RD	PPM1H		LGMN	RNF19A		IL7	REL		L2HGDH	SLC11A2		ITGAM	RIPK1
	FOXP2	MX2		GTF2H1	PAH		GBP1	NPPB		GGPS1	MTX1		HOXB4	POLR1D		HSD3B7	PLK1		HFE	PDE10A		IGF2BP1	PTEN		HOXC9	PTGER2		IL18R1	PPP1R13L		LGR5	RNF41		IMP3	REST		LAMA3	SLC16A1		ITGAV	RMDN1
	FRAT1	MYC		HAUS5	PAK1		GCH1	NPTX2		GGT7	MVP		HOXB8	PON2		HSF1	PLK2		HGF	PDE4A		IGF2BP2	PTGER2		HOXD10	PTGES3		IL1A	PPP3R1		LHFPL3	RNH1		ING1	RET		LAMB1	SLC1A1		ITGB1	RNF11
	FREM2	MYCN		HAVCR2	PAK6		GCLC	NQO1		GINS3	MYC		HOXB9	POU2F1		HSP90AB1	PLXNA2		HGFAC	PDE7A		IGF2BP3	PTGES3		HP	PTGS2		IL1RN	PPP4C		LIFR	RPL23A		INSM1	RGS4		LAMC1	SLC1A2		ITGB3	RNF146
	FSCN1	MYD88		HBEGF	PANK1		GCLM	NR1I2		GIPC1	MYD88		HOXC9	POU5F1		HSP90B1	PLXNA4		HHAT	PDE7B		IGFBP2	PTGS2		HRAS	PTN		IL23A	PRDM2		LIMK2	RPL32		INSR	RHEB		LAPTM4B	SLC22A5		ITGB8	RNF41
	FSD1	MYDGF		HDAC1	PANK2		GDE1	NR3C1		GJA1	MYDGF		HPCAL1	PPARA		HSPA1B	PMP22		HHIP	PDE8B		IGFBP4	PTH		HSD3B7	PTPA		IL2RA	PRKAA1		LINGO1	RPL6		INTS6	RHOT1		LARP4B	SLC25A27		ITK	ROCK1
	FST	MYO5C		HDAC2	PAPOLA		GDF15	NR3C2		GK5	MYO5C		HPSE	PPARG		HSPA4	PNO1		HIC1	PDHA1		IGFBP5	PTPDC1		HSF1	PTPN6		IL5	PRKAA2		LMLN	RPS27A		INTU	RIC3		LBR	SLC2A1		ITPRID2	RPH3A
	FSTL1	NACC1		HDAC3	PAQR3		GFAP	NR4A1		GLB1	NACC1		HRAS	PPARGC1A		HSPA5	PODXL		HIF1A	PDIA2		IGFBP7	PTX3		HSP90AA1	PTPRU		IL6	PRKAB1		LMNA	RPS6KB1		IPO8	RING1		LDHA	SLC2A14		ITSN1	RPL14
	FTH1	NCAPD2		HDAC4	PAWR		GFPT1	NR4A2		GLI2	NAGLU		HRG	PPIF		HSPB1	POLR1D		HIF1AN	PDIK1L		IKBKB	QSOX1		HSP90B1	PTX3		IL7	PRKACB		LNX1	RRAS		IQGAP1	RMDN2		LEF1	SLC30A10		JAG1	RPL32
	FTL	NCAPG2		HDAC9	PAX4		GGCT	NRF1		GLI3	NBL1		HRK	PPIG		HSPB3	POTEM		HILPDA	PDPK1		IL10	RAB10		HSPA1B	QDPR		IL7R	PRKAR1A		LOX	RRAS2		IRF1	RNASE4		LEP	SLC33A1		JAG2	RPS6KB1
	FTO	NCS1		HEATR1	PCNA		GGH	NRG1		GLIPR1	NCAPG2		HSP90AB1	PPIL6		HSPD1	POU2F1		HIPK2	PDXK		IL15	RAB1A		HSPA5	QRSL1		IMMP2L	PRNP		LPAR1	RREB1		IRF9	RNF11		LEPR	SLC39A8		JMJD6	RREB1
	FUT4	NCSTN		HEATR3	PCNT		GGPS1	NRTN		GLIS2	NCEH1		HSPA1A	PPP1R13L		HYOU1	PPARG		HK1	PEA15		IL16	RAB1B		HSPA8	RAB10		INA	PROS1		LRIG1	RRN3		IRS1	RNF146		LGALS1	SLC45A3		JUN	RRN3
	FZD10	NEDD9		HECTD1	PDCD4		GINS3	NSF		GLO1	NCK2		HSPA1B	PPP1R15A		IAPP	PPIG		HLA-DQA1	PEAK1		IL17RD	RAB29		HSPB3	RAB1B		ING1	PRPH2		LRP1B	RSPO2		ISLR2	RNF19A		LGALS8	SLC50A1		JUNB	RUNX1
	FZD2	NEK1		HELLS	PDE10A		GIPC1	NT5E		GLS	NCL		HSPB1	PPP1R9B		IARS1	PPIL1		HLA-DRA	PEBP1		IL18R1	RAB35		HSPB8	RAB3B		INPP5B	PRRX1		LRRC4	RUNX1		ITCH	RNF41		LIFR	SLC52A2		JUND	RXRA
	FZD4	NES		HEY1	PDE1B		GJA1	NTF3		GLS2	NCS1		HSPD1	PPP3R1		ICAM1	PPIL2		HMGA2	PECAM1		IL1RN	RAB3B		HSPG2	RAB3IP		INSR	PRSS55		LRRC59	RXRA		ITGA2	ROCK2		LIMK1	SLC6A8		KAT6A	S100B
	FZD6	NFAT5		HFE	PDE4A		GJA3	NTF4		GLUD1	NDE1		ICAM1	PRDX1		ID1	PPP1R15A		HMGB2	PELI1		IL20	RAB3IP		IARS1	RAB6B		INTS6	PSAP		LRRC8A	S100A10		ITGA6	RPS6KB1		LMLN	SLC7A11		KBTBD7	SALL1
	G0S2	NFE2L1		HGF	PDE7B		GK5	NTM		GLUD2	NDFIP1		ID1	PRDX2		ID2	PPP4C		HMGB3	PENK		IL24	RAB6A		ICAM1	RAB8A		INTU	PSEN1		LTBR	SAT1		ITGA9	RRAS2		LMNA	SLC8A1		KCNH1	SARM1
	G3BP1	NFE2L2		HHIP	PDE8B		GLI3	NTRK2		GMFB	NDN		ID2	PRKAA2		IDH1	PRDX3		HMMR	PGK1		IL6	RAB7A		ICOS	RAC1		IQGAP1	PSIP1		MAD1L1	SATB1		ITGAV	RREB1		LNPEP	SMARCA1		KCNH8	SART3
	GAB1	NFKB1		HIC1	PDHA1		GLIPR1	NUB1		GNAS	NDRG1		ID4	PRKACA		IDH2	PREP		HNRNPA1	PGLYRP3		IMMP2L	RAD51		ID2	RAI1		IRF1	PSMA2		MAF1	SATB2		ITGB1	RRN3		LOX	SMG1		KCNMA1	SAT1
	GABPA	NFKB2		HIF1A	PDIA3		GLIS2	NUCB1		GNL3	NDRG2		IDH2	PRKACB		IER3	PRKAA2		HNRNPA2B1	PHACTR2		IMP3	RAD51B		IDH2	RAPH1		IRF9	PSMC1		MAGEA1	SBNO1		ITGB3	RSPO2		LPAR1	SMPD2		KDELR2	SATB1
	GABRA1	NGF		HIF1AN	PDIK1L		GLO1	NUCB2		GNRHR	NDUFA1		IDO1	PRKAR1A		IFIH1	PRKACA		HNRNPL	PHB		INPPL1	RAI1		IFI27	RB1		IRS1	PSMG1		MAK16	SCARB2		ITGB5	RTN4R		LPAR2	SMS		KDM2A	SATB2
	GALNT7	NHS		HILPDA	PDPK1		GLS	NUCKS1		GOLGA4	NDUFA2		IER3	PRKD1		IFT57	PRKAR1A		HNRNPU	PHLDA2		INSR	RAN		IFNB1	RBM19		IRS2	PTBP1		MAOB	SCD		ITGB8	RUNX1		LRIG1	SNAP25		KDM5A	SBNO1
	GAS1	NLN		HIPK2	PDSS2		GLS2	NUDT1		GOLM1	NDUFAF2		IFNB1	PRRX1		IGF1	PRKAR1B		HOXA1	PHOX2B		IPO8	RAP1B		IGF1	RBM3		ITCH	PTEN		MAP1B	SCN2A		ITSN1	RXRA		LRIG3	SNCA		KDM6A	SCARB2
	GATA3	NLRP1		HJURP	PDXK		GLUD1	NUFIP2		GOLPH3	NDUFS4		IFT57	PRSS21		IGF1R	PRKAR2A		HOXA10	PHYHD1		IQGAP1	RAP2B		IGF1R	RBMS3		ITGA2	PTGER4		MAP1LC3B	SCN8A		JAG1	SALL1		LRP1B	SNCAIP		KDM6B	SCD
	GATA4	NMD3		HK2	PECAM1		GLUD2	NUP62		GOPC	NDUFV2		IGF1	PSAP		IGF2	PRKCD		HOXA13	PICALM		IRAK1	RB1		IGF2	REL		ITGA4	PTGES3		MAP2K1	SEL1L		JAK2	SART3		LRP6	SOCS3		KHDRBS1	SCN1A
	GBP1	NNMT		HLA-DQA1	PELI1		GLUL	NUS1		GORASP1	NECTIN2		IGF1R	PSAT1		IGF2BP1	PRKD1		HOXA9	PIK3C2B		IRF1	RBMS3		IGF2BP1	REST		ITGA6	PTGS2		MAP3K1	SELENOH		KAT2B	SATB1		LRRN2	SOX2		KHSRP	SCN2A
	GCH1	NOS1		HLA-DRA	PENK		GMFB	NXF1		GOT1	NEDD4		IGF2BP1	PSENEN		IGF2BP3	PRNP		HOXB3	PIK3CA		IRF5	REL		IGF2BP2	RGS2		ITGAV	PTH		MAP3K11	SEMA5A		KAT6A	SATB2		LTBP1	SP1		KIF11	SCN8A
	GCLM	NOTCH2		HM13	PGK1		GNB3	OPA1		GPC1	NEDD4L		IGF2BP2	PSMA2		IGFBP3	PROC		HOXB4	PIK3CB		IRS1	REST		IGF2BP3	RIDA		ITGB3	PTK2B		MAP3K2	SEMA6A		KBTBD7	SBNO1		LTBR	SPARC		KIF14	SCN9A
	GDE1	NOTCH4		HMGA2	PHACTR2		GNRHR	OPN3		GPNMB	NEDD8		IGF2BP3	PSMB9		IGFBP4	PROCR		HOXB5	PIK3CD		IRS2	RET		IGFBP3	RIT2		ITGB8	PTN		MAP3K20	SEPHS1		KCNA5	SCARB2		LY96	SPHK1		KIF3A	SEL1L
	GFAP	NPAS2		HMGB1	PHOX2B		GOLGA4	OPTN		GPR158	NEDD9		IGFBP2	PSMG1		IGFBP5	PROS1		HOXB8	PIK3CG		ITGA10	RGMA		IGFBP4	RMDN2		ITK	PTPRA		MAP4K4	SERPINE1		KCNH1	SCD		LYN	SPP1		KIF5B	SELE
	GFM1	NPC1		HMGB2	PIAS2		GOLPH3	ORAI1		GPS2	NEFL		IGFBP3	PTEN		IGFBP6	PRRX1		HOXC10	PIN1		ITGA2	RGS4		IGSF1	RNF41		ITPRID2	PTPRC		MAPK1	SESN2		KCNH8	SCG3		MACC1	SPR		KIF5C	SELENOP
	GFPT1	NPC2		HMGB3	PICALM		GOT1	OSMR		GPX3	NELFE		IGFBP4	PTGER2		IGFBP7	PRRX2		HOXC11	PINK1		ITGA4	RIT2		IGSF8	ROCK1		ITSN1	QRSL1		MAPK14	SESN3		KCNJ3	SCN1A		MAGED4B	SPTSSB		KIT	SEMA5A
	GGH	NPEPPS		HMOX1	PIGC		GPC1	OXR1		GRK5	NES		IGFBP5	PTGES3		IKBKB	PRSS21		HOXC6	PIP4P2		ITGA5	RMDN1		IKBKE	RPL14		JAG1	QSOX1		MAPK9	SETD2		KCNMA1	SCN2A		MAGT1	SREBF1		KL	SERPINA1
	GGT7	NPM1		HNRNPA1	PIK3C2B		GPM6B	P4HB		GRM3	NFAT5		IGSF1	PTPDC1		IKBKE	PSAP		HOXC9	PLAG1		ITGA6	RNASE1		IL10	RPS6KB1		JAK2	RAB10		MAPKAP1	SGK1		KDELR2	SCN8A		MALT1	ST13		KLF6	SERPINE1
	GINS3	NPM3		HNRNPA2B1	PIK3CA		GPR26	PACRG		GRN	NFE2L1		IKBKE	PTPN22		IL10	PSAT1		HOXD9	PLB1		ITGA9	RNF19A		IL13	RPSA		JMJD6	RAB1A		MARCKS	SGTA		KDM1A	SCN9A		MAOA	ST3GAL2		KLF8	SERPINF2
	GIPC1	NPPC		HNRNPC	PIK3CB		GPX3	PAEP		GRPR	NFE2L2		IL10	PTPN5		IL11	PSEN1		HPCAL1	PLEKHM1		ITGB3	ROCK1		IL13RA1	RRAS		KAT2B	RAB1B		MARCKSL1	SH3BP5		KDM1B	SEC22A		MAP1B	ST8SIA4		KLF9	SESN3
	GJA1	NR1I2		HNRNPDL	PIK3CD		GRIA1	PAFAH1B1		GSAP	NFKB1		IL17RD	PTPRU		IL13	PSENEN		HPGDS	PLG		ITGB5	ROCK2		IL17RD	RRAS2		KAT5	RAB39B		MARK4	SH3RF1		KDM2A	SEL1L		MAP2	STAT3		KMT2A	SETD1A
	GJB6	NR3C1		HNRNPL	PINK1		GRIA2	PAGR1		GSK3B	NFKB2		IL1B	PTX3		IL13RA1	PSIP1		HPSE	PLK1		ITK	RPL14		IL18R1	RSPO2		KAT6A	RAB3B		MAX	SHH		KDM6A	SELE		MAP2K6	STBD1		KMT2D	SETD2
	GLB1	NR3C2		HNRNPU	PIP4P2		GRIA4	PAK1		GSN	NFKBIA		IL1RN	PVALB		IL15	PSMG1		HRG	PLK2		ITSN1	RPL32		IL2	RTL10		KBTBD7	RAB3IP		MAZ	SHMT2		KDR	SELENOT		MAP3K1	STK39		KMT2E	SETD7
	GLI1	NR4A1		HOPX	PITX2		GRK3	PAM		GSTK1	NGF		IL22RA1	QDPR		IL16	PSPH		HRK	PLPPR1		JAG1	RPS6KB1		IL22RA1	S100A10		KCNH8	RAB6A		MBTPS1	SIAH1		KHDRBS1	SEMA5A		MAP3K2	STMN2		L1CAM	SF3B1
	GLI2	NR4A2		HOXA-AS2	PKD1		GRM1	PANK1		GSTM1	NGFR		IL32	QRSL1		IL17RD	PTEN		HSD3B7	PLXNA2		JMJD6	RPSA		IL2RA	SALL1		KCNJ3	RAB6B		MCL1	SIRPA		KIF14	SEPHS1		MAP3K21	STX6		L2HGDH	SH3GL2
	GLI3	NRG1		HOXA1	PLAG1		GRN	PANK2		GTF2H1	NIF3L1		IL6	RAB10		IL18R1	PTGER2		HSP90AA1	PLXNA4		JUN	RREB1		IL32	SART3		KCNMA1	RAB7A		MCTS1	SIRT1		KIF3A	SESN3		MAP3K7	STXBP3		LAMA2	SH3RF1
	GLIPR1	NSF		HOXA10	PLEK		GSAP	PAPOLA		GUK1	NLN		IMP3	RAB1B		IL1B	PTGS2		HSP90AB1	PM20D1		JUND	RSPO2		IL6	SAT1		KDM1A	RAC1		MDK	SKIL		KIF5B	SETD1A		MAP4K4	SYBU		LAMA3	SHC3
	GLIS2	NT5E		HOXA13	PLK1		GSK3B	PAQR3		GYPC	NMD3		IMPDH2	RAB35		IL2	PTN		HSP90B1	PMP22		KAT6A	RUNX1		IL7R	SATB1		KDM1B	RAD51		MDM2	SKP1		KIF5C	SETD7		MAPK1	SYNM		LAMC1	SHH
	GLS	NTF3		HOXA9	PLK2		GSN	PARL		H2AX	NNMT		INA	RAB3B		IL20	PTPN22		HSPB1	PNMT		KCNH1	RXRA		ILK	SBNO1		KDM2A	RAD51B		MEF2A	SLC11A2		KIT	SF3B1		MAPK14	SYP		LAMC2	SHMT2
	GLS2	NTRK2		HOXB3	PLXNA2		GSR	PARP1		H2BC12	NOCT		INPP5K	RAB6A		IL32	PTPN6		HSPD1	PNPLA6		KCNH8	SALL1		IMPDH2	SBNO2		KDM2B	RALBP1		MEFV	SLC16A1		KITLG	SGK1		MAPK9	SYT11		LAMP1	SIRT1
	GLUD1	NUCB1		HOXC10	PLXNA4		GSTK1	PAWR		H3-3B	NOL3		INTU	RAB6B		IL4R	PTPRA		HSPG2	PON2		KCNMA1	SARM1		INA	SCD		KDM5A	RAP1B		MELK	SLC17A5		KL	SH3RF1		MARCKS	TBC1D9		LANCL2	SIRT5
	GLUD2	NUCB2		HOXC11	PMP22		GSTM1	PCMT1		H3C1	NOTCH2		IPO8	RAC1		IL6	PTPRC		HTR7	PPARA		KDELR2	SAT1		INPPL1	SCN8A		KDM6A	RAP2B		MET	SLC17A6		KLF4	SHC3		MBTPS1	TBK1		LBR	SKIL
	GLUL	NUCKS1		HOXC6	PNO1		GUK1	PCNA		H3C10	NOX4		IQGAP1	RAD23A		IL7	PTRHD1		HYOU1	PPARG		KDM2A	SATB2		INSR	SEC16A		KDR	RAPH1		METAP2	SLC18A2		KLF6	SHH		MCL1	TBX4		LDHA	SKP1
	GMFB	NUDT1		HOXC9	PNOC		H2AX	PCNT		H3C11	NPAS2		IRAK1	RAD51		IL7R	PTX3		IAPP	PPARGC1A		KDM5A	SBNO1		INTS6	SEC22A		KHDRBS1	RB1		METTL3	SLC19A1		KLF8	SHMT1		MCOLN2	TCF3		LDLR	SLC11A2
	GNAS	NUFIP2		HPGD	PODXL		H3-3A	PDAP1		H3C2	NPC1		IRF3	RAN		ILK	QDPR		ICOS	PPIF		KDM6A	SCD		INTU	SEL1L		KHSRP	RBM3		MGAT5	SLC1A1		KLF9	SI		MDM2	TET2		LEF1	SLC16A1
	GNL3	NUS1		HPGDS	PON1		H3C1	PDCD2		H3C4	NPC2		IRF7	RAPH1		INA	RAB10		ID2	PPIG		KDM6B	SCN1A		IPO8	SELENOH		KIF14	RBMS3		MGP	SLC2A1		KLK6	SIAH1		MDM4	TFB1M		LEPR	SLC16A7
	GOLGA4	OGA		HPSE	POU2F1		H3C10	PDCD4		H3C6	NPDC1		ITCH	RBM3		INPPL1	RAB1A		ID4	PPIL4		KDR	SCN2A		IRF3	SELENOP		KIF3A	RCBTB1		MIP	SLC33A1		KMT2A	SIPA1L2		ME1	TFB2M		LGALS8	SLC17A5
	GOPC	OGDH		HRK	PPARA		H3C11	PDE10A		H3C7	NPEPPS		ITGA10	RET		INTS6	RAB39B		IDO1	PPIL6		KHDRBS1	SCN8A		IRF9	SEMA6A		KIF4A	REG1A		MMP1	SLC39A8		KMT2D	SIRPA		ME2	TFDP2		LGI1	SLC17A6
	GORASP1	OGG1		HSDL2	PPARD		H3C4	PDE4A		H3C8	NPM1		ITGA2B	RGMA		IPO8	RAB3B		IER3	PPM1H		KHSRP	SCN9A		IRS1	SEPTIN4		KIF5B	REG3A		MMP16	SLC50A1		KMT2E	SIRT1		MEF2A	TFRC		LGR5	SLC1A1
	GOT2	OPA1		HSF1	PPARGC1A		H3C6	PDE7A		H4-16	NPM3		ITGA3	RGS4		IRF9	RAB3IP		IFNG	PPP1R13L		KIF11	SEL1L		IRS2	SERPINA3		KIF5C	REL		MMP2	SLC52A2		KRAS	SKIL		MEOX2	TGFA		LHFPL3	SLC1A2
	GPM6B	OPN3		HSP90AA1	PPBP		H4C1	PDIA3		H4C1	NPPC		ITGA6	RHEB		IRS2	RAB6A		IGF1	PPP1R17		KIF14	SEMA5A		ISG20	SERPINE1		KIT	REST		MMP9	SLC6A2		KRIT1	SKP1		MET	TGFB2		LIN28A	SLC22A5
	GPNMB	OPRM1		HSPB3	PPID		H4C11	PDIK1L		H4C11	NQO1		ITGAV	RHOV		ISG20	RAB8A		IGF1R	PPP1R1A		KIF3A	SEMA6A		ISLR2	SESN2		KITLG	RET		MPG	SLC6A8		LAMA3	SLC11A2		METAP2	THAP1		LMO2	SLC25A3
	GPR151	OSMR		HSPB8	PPIF		H4C12	PDPK1		H4C2	NR2C1		ITGB3	RNASE4		ITCH	RABEP2		IGF2BP3	PPP2R2B		KIF4A	SEPTIN4		ITGA2	SESN3		KL	RFC1		MPRIP	SLC7A1		LAMC1	SLC17A5		MGMT	THBS1		LNPEP	SLC2A1
	GPR183	P2RX4		HSPD1	PPIG		H4C14	PDSS1		H4C3	NR3C1		ITGB5	RNF11		ITGA10	RAC1		IGFBP2	PPP3R1		KIF5B	SERPINE1		ITGA3	SETD1A		KLF6	RGS4		MPZL2	SLC7A11		LAMP1	SLC17A6		MGP	THY1		LNX1	SLC2A14
	GPR55	P2RX5		HSPG2	PPIL1		H4C15	PDSS2		H4C4	NR3C2		ITGB8	RNF146		ITGA3	RAD51		IGFBP3	PPP4C		KIF5C	SESN2		ITGA4	SETD2		KLF8	RHOT1		MRC1	SLC7A5		LARP4B	SLC18A2		MIB1	TIAL1		LOX	SLC30A10
	GPX3	P2RY2		HTR7	PPIL3		H4C2	PDXK		H4C5	NR4A2		ITPRID2	RNF19A		ITGA4	RAP1B		IGFBP4	PQBP1		KITLG	SETD1A		ITGA5	SETD7		KLRC3	RIC3		MRGPRX3	SLC8A1		LASP1	SLC1A1		MKI67	TIGAR		LPAR1	SLC39A8
	GRK5	P4HB		ICAM1	PPIL4		H4C4	PEA15		H4C8	NRGN		ITSN1	RNF41		ITGA6	RAP2B		IGFBP5	PRDM2		KLF16	SF3B1		ITGA6	SF3B1		KMT2E	RIPK1		MRPL28	SLC8A3		LBR	SLC1A2		MLH1	TIMM8A		LPAR2	SLC41A1
	GRM1	PACRG		ICOS	PPM1H		H4C5	PEBP1		H4C9	NSF		JAG1	ROCK1		ITGAV	RAPH1		IKBKB	PRDX1		KLF4	SGCA		ITGA7	SFSWAP		KNG1	RIT2		MRPL58	SMARCA2		LCP2	SLC20A2		MME	TIMP2		LRIG1	SLC6A4
	GRM2	PAFAH1B1		ID2	PPP1R17		H4C8	PGK1		HACD1	NT5E		JAK2	RPL32		ITGB1	RB1		IKBKE	PRDX3		KLF6	SGK1		ITGAV	SGSM3		KPNA2	RMDN2		MRPS34	SMG1		LDLR	SLC25A3		MMP14	TKT		LRIG2	SLC7A1
	GRPR	PAGR1		ID4	PPP3R1		HACD1	PGLYRP2		HARS2	NTM		JPT1	RPS6KB1		ITGB4	RBM3		IL10	PREP		KLF8	SGSM3		ITGB1	SH3BP5		KRAS	RNF11		MSH2	SMN1		LEF1	SLC2A1		MMP16	TMBIM6		LRIG3	SLC7A11
	GSK3B	PAK1		IDH1	PRDM2		HAUS5	PGP		HAUS5	NTRK2		JUN	RPSA		ITGB5	RBMS3		IL13RA1	PRKAA1		KLF9	SH3BP5		ITGB3	SH3GL2		KRIT1	RNF146		MSH6	SMN2		LEP	SLC2A13		MMP9	TMED7		LRP1	SLC7A5
	GSN	PAM		IDO1	PRKAA1		HBP1	PHACTR2		HAX1	NUBP1		JUNB	RRAS		ITK	REL		IL16	PRKAA2		KMT2A	SH3GL2		ITGB4	SH3RF1		L2HGDH	ROCK1		MSI2	SMS		LEPR	SLC2A14		MMRN1	TMEM106B		LRP1B	SLC8A1
	GSR	PANK1		IFIH1	PRKAA2		HDAC4	PHB		HBEGF	NUCB1		KAT2B	RRAS2		ITPRID2	RER1		IL17B	PRKACA		KMT2D	SH3RF1		ITGB5	SHMT2		LAMA2	ROCK2		MSN	SNAP23		LGALS8	SLC2A4		MNX1	TMEM230		LRRC59	SLC8A3
	GSTP1	PANK2		IFNA1	PRKAB1		HDAC5	PHF1		HBP1	NUCB2		KCNH1	RTL10		ITSN1	RGS2		IL17RD	PRKACB		KMT2E	SHC3		ITGB8	SI		LAMA3	RPS6KB1		MTAP	SNAP25		LGI1	SLC33A1		MPC1	TMEM98		LRRFIP1	SMARCA1
	GSTT1	PAQR3		IFNA17	PRKACB		HDAC9	PHLDA2		HCFC1	NUCKS1		KCNH2	RTN1		JAG1	RHEB		IL18R1	PRKAR1A		KPNB1	SIAH1		ITPRID2	SIGMAR1		LAMC1	RRAS2		MTDH	SNCA		LGR5	SLC39A2		MPC2	TNFRSF14		LYN	SMARCA2
	GTF2H1	PARL		IFNA2	PRKAR1A		HDGF	PHOX2B		HDAC2	NUDT1		KCNK9	RTN4R		JAK2	RHOT1		IL20	PRKAR2A		KRAS	SIGMAR1		ITSN1	SIPA1L2		LAMC2	RRN3		MTPAP	SNCAIP		LHFPL3	SLC39A8		MPZL2	TNKS2		MACC1	SMG1
	H2AX	PARP1		IFNB1	PRKAR2A		HEATR1	PHYHD1		HDAC3	NUFIP2		KCNMA1	RUNX1		JMJD6	RIDA		IL21	PRKCD		KRT20	SIPA1L2		JAG1	SKIL		LAPTM4B	RSPO2		MTSS1	SNRNP70		LIF	SLC40A1		MRPS30	TOR2A		MAGEA2	SMN2
	H2BC12	PCMT1		IFT57	PROK2		HEATR3	PICALM		HDAC4	NUS1		KDM1A	RXRA		JPT1	RING1		IL22	PRKD1		L2HGDH	SIRT5		JAK2	SLC11A2		LARP4B	RUNX1		MUL1	SNX6		LIFR	SLC41A1		MS4A1	TP63		MAGEA3	SMPD3
	H3-3B	PCNA		IGF1	PROS1		HELLS	PIGC		HDAC5	NXF1		KDM2A	SAT1		JUN	RMC1		IL23A	PRKN		LAMC1	SKIL		JMJD6	SLC16A7		LASP1	SALL1		MVP	SOAT1		LIG4	SLC45A3		MSH4	TRAF6		MAOB	SMUG1
	H3C11	PCP4		IGF1R	PRRX1		HEPACAM	PIK3CA		HDAC7	OGA		KDM2B	SATB1		JUNB	RMDN1		IL24	PRL		LAMC2	SKP1		JUNB	SLC17A5		LBR	SATB1		MXD1	SOD1		LIMK2	SLC6A4		MSI2	TRAM1		MAP1B	SNAP23
	H3C12	PDAP1		IGF2BP1	PSAP		HGFAC	PIK3CB		HDAC9	OGDH		KDM6A	SATB2		KAT2B	RNF146		IL2RA	PRNP		LARP4B	SLC11A2		KAT5	SLC1A1		LDHA	SATB2		MYBL2	SOD2		LIN28A	SLC6A8		MSMB	TRAP1		MAP2	SNAP25
	H3C7	PDCD2		IGF2BP2	PSAT1		HHAT	PIK3CD		HEATR3	OGG1		KDM6B	SCARB2		KAT6A	RNF19A		IL31RA	PROCR		LASP1	SLC17A5		KAT6A	SLC22A5		LEF1	SBNO1		MYC	SORL1		LMLN	SLC7A11		MSN	TRAPPC2L		MAP2K1	SNRPF
	H3C8	PDCD4		IGF2BP3	PSEN1		HIC1	PIK3CG		HECTD1	OPA1		KHDRBS1	SCD		KBTBD7	RNH1		IL32	PRRX1		LBR	SLC18A2		KAT8	SLC25A27		LEPR	SCARB2		MYD88	SOX6		LMNA	SLC8A1		MST1R	TRAPPC4		MAP2K6	SNX6
	H4C1	PDE10A		IGFBP2	PSIP1		HIF1A	PIN1		HELLS	OPN3		KIF11	SCN1A		KCNJ3	ROCK2		IL6	PRSS55		LCP2	SLC19A1		KBTBD7	SLC25A3		LGALS3BP	SCD		MYH2	SP1		LMO2	SLCO6A1		MSX1	TRH		MAP3K1	SOAT1
	H4C13	PDE7A		IGFBP3	PSMA2		HIF1AN	PINK1		HEPACAM	OPTN		KIF14	SCN2A		KCNMA1	RPL14		IL7	PSAP		LEF1	SLC1A1		KCNH2	SLC2A1		LGR5	SCG3		MYL9	SPRY1		LNPEP	SMARCA1		MT1A	TRIM13		MAP3K2	SOD2
	H4C2	PDE7B		IGFBP5	PSMC1		HIPK2	PIP4P2		HERC5	OSMR		KIF3A	SEC14L2		KDM1A	RPL6		ILK	PSEN1		LGR5	SLC1A2		KDM2A	SLC2A6		LHFPL3	SCN1A		NAA25	SPTBN1		LNX1	SMARCA2		MTAP	TRIM27		MAP3K20	SOX6
	H4C3	PDE8B		IL13RA1	PTEN		HJURP	PLAG1		HES1	P2RX5		KIF4A	SEC16A		KDM1B	RPS6		INA	PSG5		LGR6	SLC20A2		KDM2B	SLC33A1		LIFR	SCN2A		NAMPT	SPTSSB		LOX	SMG1		MTR	TRPC1		MAP3K21	SP1
	H4C4	PDIA2		IL13RA2	PTGDR2		HK1	PLD1		HGF	P2RY6		KIF5B	SEC22A		KDM2A	RPS6KB1		ING5	PSMB8		LIF	SLC2A13		KDM6A	SLC40A1		LIG4	SCN9A		NANS	SQSTM1		LPAR1	SNAP23		MTRR	TRPM7		MAP4K4	SPTSSB
	H4C9	PDIA3		IL15	PTGER4		HLA-A	PLEKHM1		HHIP	P4HB		KIT	SEMA5A		KDM5A	RRAS		INSM1	PSMB9		LIFR	SLC2A14		KDM6B	SLC6A8		LILRB1	SEC14L2		NAP1L1	SRGAP3		LRIG2	SNAP25		MTSS1	TSHZ2		MAPK1	SRGAP3
	HACD1	PDIK1L		IL17RD	PTGES		HLA-B	PLK1		HIF1A	PAFAH1B1		KITLG	SEMA6A		KDM6A	RRAS2		INSR	PTBP1		LIN28A	SLC30A10		KHSRP	SLC7A11		LIN28A	SEC16A		NCK1	SRRM2		LRIG3	SNCA		MTTP	TSPO		MAPK9	SRRM2
	HARS2	PDPK1		IL1RN	PTGES3		HLA-DPB1	PLK2		HIF1AN	PAM		KLF4	SEPHS1		KHDRBS1	RREB1		INTS6	PTGER2		LINGO1	SLC40A1		KIF3A	SLC8A1		LMLN	SEL1L		NCOR1	SST		LRP1	SNCAIP		MVP	TST		MAPKAP1	ST13
	HBP1	PDXK		IL20	PTGS2		HLA-E	PLPPR1		HILPDA	PANK2		KLK6	SERPINA1		KIF14	RSPO2		INTU	PTGER4		LMLN	SLC41A1		KIF5C	SMARCA1		LNPEP	SEMA5A		NDRG1	ST13		LRP1B	SNRPF		MYB	TUBA1A		MAPKAPK2	ST8SIA3
	HDAC2	PEAK1		IL22	PTN		HM13	PLXNA2		HIPK2	PAPOLA		KLRC3	SERPINA3		KIF3A	RTN1		IPO8	PTH		LMO2	SLC52A2		KLF6	SMARCA2		LNX1	SESN3		NDRG4	ST8SIA3		LRP6	SNX6		MYC	TUBA4A		MAPKAPK3	ST8SIA4
	HDAC4	PENK		IL23A	PTPDC1		HMGA1	PNO1		HJURP	PAQR3		KLRK1	SERPINA5		KIF5B	RTN4R		IRAK1	PTPA		LOX	SLC6A4		KLF8	SMG1		LOX	SETD2		NDST1	ST8SIA4		LRRC4	SOAT1		MYOM2	TXN		MARCKS	STAT1
	HDAC5	PER1		IL6	PTPN22		HMGB2	PNPLA6		HK2	PARK7		KMT2A	SERPINE1		KIF5C	S100A10		IRS1	PTPDC1		LPAR1	SLC6A8		KLF9	SMS		LPAR1	SETD7		NECTIN1	STAT1		LRRFIP1	SOCS3		MYT1L	TXNIP		MARCKSL1	STAT4
	HDGF	PGLYRP1		IL7	PTPRC		HMGB3	PODXL		HLA-A	PARL		KMT2B	SERPINF2		KITLG	SALL1		IRS2	PTPN5		LRIG1	SLC7A1		KMT2A	SMUG1		LPAR3	SF3B1		NEDD4L	STAT3		LTBP1	SOD1		NAA25	TXNRD1		MARK2	STIM1
	HEATR1	PGLYRP2		ING1	PTPRU		HMMR	POLG		HLA-B	PAWR		KMT2D	SESN2		KLF4	SAT1		ISG20	PTPN6		LRIG2	SLC7A5		KMT2B	SNAP23		LRG1	SGK1		NEDD8	STAT4		LTBP4	SORL1		NAA30	TYW1B		MAX	STK35
	HEATR3	PHACTR2		ING5	PTX3		HMOX1	POLR1D		HLA-E	PCNA		KMT2E	SETD1A		KLF6	SATB1		ITCH	PTPRA		LRIG3	SMG1		KMT2D	SNCA		LRIG1	SH3RF1		NEFL	STK35		LYN	SOX2		NAIP	UBE2K		MBD2	STK39
	HECTD1	PHLDA2		INSM1	PVALB		HNRNPA1	PON2		HM13	PDAP1		KPNA2	SETD7		KLF9	SATB2		ITGA2	PTPRU		LRP1	SMPD1		KMT2E	SNCG		LRIG2	SHC3		NELL1	STX6		MACC1	SOX6		NAMPT	UBE2V1		MBP	STX6
	HELLS	PIAS2		INSR	QDPR		HNRNPA2B1	POU2F1		HMGA1	PDCD2		KPNB1	SGK1		KLRC3	SBNO1		ITGA5	PTX3		LRP1B	SMPD3		KPNA2	SNX6		LRIG3	SHH		NEU1	STXBP3		MAGT1	SP1		NANS	UBE3A		MCL1	STXBP3
	HERC5	PICALM		INTS6	QSOX1		HNRNPC	PPARA		HMGA2	PDCD4		KRAS	SGTA		KMT2A	SCARB2		ITGA6	PYCARD		LRP6	SMS		KPNB1	SOAT1		LRP1	SI		NF1	SV2B		MAK16	SPP1		NAP1L1	UBQLN1		MCRS1	SUCLA2
	HES1	PIEZO1		INTU	RAB10		HNRNPDL	PPARD		HMMR	PDE7A		KRT20	SH3BP5		KMT2E	SCD		ITGA7	QDPR		LRRC59	SNAP25		KYNU	SOCS3		LRP1B	SIAH1		NFAT5	SYBU		MAN2A1	SPRY1		NBN	UCHL1		MCTS1	SUGT1
	HEY1	PIGC		IPO8	RAB39B		HNRNPU	PPARGC1A		HMOX1	PDHA1		L1CAM	SH3GL2		KPNB1	SCN1A		ITGB1	QSOX1		LRRC8A	SNCA		L1CAM	SOD2		LRP6	SIGMAR1		NFE2L2	SYNJ1		MAP1B	SREBF1		NCK1	UCP2		MDM2	SV2B
	HFE	PIK3C2B		IQGAP1	RAB3B		HOTAIR	PPIF		HNF4A	PDIA3		LAMA2	SH3RF1		KRAS	SCN2A		ITGB8	RAB10		LTBR	SNCG		L2HGDH	SOD3		LRRC4	SIPA1L2		NFIA	SYT11		MAP2	ST13		NCOR1	UNC13C		MDM4	SV2C
	HGF	PIK3CA		IRF5	RAB3IP		HOXA10	PPIG		HNRNPA1	PDIK1L		LAMA5	SHMT1		KYNU	SCN9A		ITPRID2	RAB35		LY96	SNX3		LAMC1	SOST		LRRFIP1	SIRPA		NFIB	SYT17		MAP2K1	ST8SIA3		NCOR2	USP1		ME1	SYNJ1
	HHIP	PIK3CB		IRS1	RAB6A		HOXA13	PPIL4		HNRNPU	PEA15		LAMB1	SHMT2		L1CAM	SEC16A		ITSN1	RAB39B		MACC1	SNX6		LAMC2	SOX6		LTBP1	SIRT1		NFKBIA	SYVN1		MAP2K6	ST8SIA4		NDRG1	USP15		ME2	SYT11
	HIC1	PIN1		IRS2	RAB6B		HOXA9	PPP1R13L		HOXA-AS2	PEAK1		LAMC1	SIRPA		L2HGDH	SEC22A		JAG1	RAB3B		MAF1	SOCS3		LASP1	SP1		LTBP4	SKIL		NIBAN2	TAC1		MAP2K7	STAT4		NDRG4	USP24		MEF2A	TAL1
	HIF1A	PINK1		ITCH	RAB7A		HOXB13	PPP1R15A		HOXA10	PEBP1		LAMC2	SIRT1		LAMC1	SEL1L		JPT1	RAB3IP		MAK16	SOD2		LBR	SPHK1		LYN	SKP1		NINJ1	TAL1		MAP3K1	STIM1		NDST1	USP30		MEFV	TARDBP
	HIF1AN	PIP4P2		ITGA2	RAB8A		HOXB2	PPP1R1A		HOXB1	PGP		LAMP1	SIRT2		LANCL2	SELE		JUNB	RAB6A		MAP1B	SORL1		LCN2	SPN		MACC1	SLC11A2		NLK	TARDBP		MAP3K2	STK35		NEDD4L	UTRN		MELK	TBC1D9
	HIPK2	PITX2		ITGA4	RAC1		HOXB3	PPP1R9B		HOXB4	PHACTR2		LAPTM5	SIRT5		LAPTM4B	SELENOT		KAT2B	RAB6B		MAP2K1	SOX2		LDLR	SPR		MACF1	SLC16A1		NME1	TBC1D5		MAP3K20	STK39		NEDD9	VAPB		MET	TBK1
	HJURP	PKD1		ITGA6	RALBP1		HOXB6	PPP3R1		HOXB7	PHLDA2		LARP4B	SIRT7		LAPTM5	SEMA5A		KAT6A	RABEP2		MAP2K3	SOX6		LEPR	SPTBN1		MAGEA1	SLC16A7		NME3	TBC1D9		MAP3K7	STX6		NEK2	VCAM1		METTL3	TBP
	HK1	PLAG1		ITGA9	RAP1B		HOXB8	PPY		HOXB9	PICALM		LBR	SLC16A1		LASP1	SEPHS1		KBTBD7	RAC1		MAP3K1	SP1		LGALS3BP	SPTSSB		MAGEA2	SLC17A6		NOP53	TEF		MAPK1	STXBP1		NELL2	VEGFA		MGP	TCEANC2
	HK2	PLD1		ITGAM	RAP2B		HOXC11	PRDM2		HOXC10	PIEZO1		LCN2	SLC17A5		LBR	SERPINA5		KCNA5	RAN		MAP3K11	SPARC		LGALS8	SQSTM1		MAGEA3	SLC18A2		NOTCH1	TET2		MAPK14	STXBP3		NEO1	VIM		MIB1	TEF
	HLA-A	PLD2		ITGAV	RAPH1		HOXC6	PRDM6		HOXC11	PIK3C2B		LDHA	SLC1A1		LCN1	SERPINE1		KCNH2	RAP1B		MAP3K21	SPHK1		LGR5	SRGAP3		MAGED4	SLC20A2		NOTCH2	TFAM		MAPK8	SUGT1		NES	VIPR1		MICAL2	TET1
	HLA-DQA1	PLEKHN1		ITGB1	RB1		HOXC9	PRDX3		HOXC9	PIK3CA		LDLR	SLC25A27		LCN2	SESN2		KCNH8	RAP2B		MAP3K7	SPRY1		LGR6	SRRM2		MAGED4B	SLC25A27		NOVA1	TFR2		MAPK8IP2	SV2B		NEU1	VPS11		MIR155HG	TET2
	HM13	PLEKHO1		ITGB8	RBM19		HOXD9	PRDX5		HOXD10	PIN1		LEF1	SLC25A3		LDHA	SETD1A		KCNJ3	RAPH1		MAPK14	SPTBN1		LIF	ST13		MAGT1	SLC2A13		NOX4	TFRC		MAPK9	SYNJ1		NEURL1	VPS26A		MKNK1	TF
	HMGA1	PLK1		ITSN1	RBM3		HP	PRKAA1		HPCAL1	PIP4P2		LGALS1	SLC2A1		LDLR	SETD2		KCNMA1	RCBTB1		MAPK3	SQSTM1		LIFR	ST8SIA3		MAK16	SLC2A9		NPAS2	TGFA		MAPKAP1	TAC1		NF1	VPS41		MLH3	TFAM
	HMGA2	PLK2		JAG1	RBMS3		HPCAL1	PRKAA2		HRAS	PITX2		LGALS3	SLC2A13		LEPR	SETD7		KDELR2	REG1A		MAPK8	SRRM2		LIMK2	STAT3		MALT1	SLC30A10		NPM1	TGFB1		MAPKAPK2	TAF1		NF2	WNT2		MME	TFDP2
	HMGB1	PLXNA2		JAG2	RCBTB1		HPGD	PRKACB		HSD3B7	PLAG1		LGALS8	SLC2A14		LGALS3BP	SF3B1		KDM1A	REL		MAPK9	ST13		LIN28A	STIM1		MAN2A1	SLC33A1		NR1D2	TGFB2		MARCKS	TALDO1		NFAT5	WNT3		MMP16	TFRC
	HMGB2	PLXNA4		JAK2	REL		HPR	PRKAR1A		HSF1	PLEKHM1		LGI1	SLC30A10		LGALS8	SGSM3		KDM2A	RER1		MAPKAPK3	ST3GAL2		LINGO1	STK39		MAP1B	SLC39A8		NR2C2	TGM2		MARCKSL1	TARDBP		NFE2L2	WNT5A		MMP2	TGFB2
	HMMR	PMP22		JMJD6	REST		HRAS	PRKAR2A		HSP90AB1	PLEKHO1		LGMN	SLC39A2		LGR5	SH3BP5		KDM2B	REST		MARCKS	ST8SIA3		LMLN	SUGT1		MAP2	SLC41A1		NR2F2	THAP1		MARK2	TAS2R13		NFIA	XIAP		MMP28	TGFBR1
	HMOX1	PNO1		KAT2B	RET		HRK	PRKD1		HSP90B1	PLK1		LGR6	SLC39A8		LIF	SH3GL2		KDM5A	RET		MARCKSL1	ST8SIA4		LMNA	SYBU		MAP2K1	SLC50A1		NR4A1	THBS1		MAX	TBC1D9		NFIB	XK		MPEG1	TGM2
	HNF4A	PNPLA6		KAT6A	RFC1		HSP90B1	PRNP		HSPA1A	PLK2		LIN28A	SLC40A1		LIFR	SH3RF1		KDM6A	RFC1		MBP	STIM1		LNX1	SYNJ1		MAP2K6	SLC6A11		NRG1	TICAM2		MBD2	TBK1		NFKB1	XYLT2		MPL	THAP1
	HNRNPA1	PODXL		KBTBD7	RGS4		HSPA1B	PROCR		HSPA4	PLXNA2		LMNA	SLC45A3		LIG4	SHC3		KDM6B	RGS9		MCM6	STK39		LPAR1	SYNM		MAP3K1	SLC6A4		NRGN	TIMM23		MBP	TBP		NFKBIA	YOD1		MPRIP	THBS1
	HNRNPA2B1	POLB		KCNA5	RHOT1		HSPA4	PROS1		HSPA5	PLXNA4		LNPEP	SLC50A1		LIMK1	SHMT2		KHDRBS1	RHEB		MCRS1	STMN2		LPAR3	SYT11		MAP3K2	SLC7A11		NRP1	TIMP2		MCL1	TBX4		NFKBIZ	YWHAG		MPZL2	THOP1
	HNRNPDL	POLDIP2		KCNH1	RIT2		HSPA5	PRRX1		HSPB1	PMP22		LPA	SLC6A8		LIMK2	SI		KHSRP	RHOT1		MDM2	STX6		LRIG1	TALDO1		MAP3K20	SLC8A1		NRP2	TM7SF2		MCOLN2	TCF3		NGF	ZFYVE26		MRC1	THY1
	HNRNPL	POLG		KCNH4	RMDN1		HSPB3	PRRX2		HSPB3	PNO1		LPAR2	SLC7A1		LMNA	SIAH1		KIF11	RIC3		MDM4	STXBP1		LRIG2	TAOK2		MAP3K7	SMARCA1		NT5DC2	TMED10		MCRS1	TCIM		NIF3L1	ZGPAT		MSH3	TIAL1
	HNRNPU	POLR1D		KCNH8	RMDN2		HSPB8	PRSS21		HSPB8	PNPLA6		LRRC8A	SLC7A5		LNPEP	SIGMAR1		KIF3A	RIDA		ME1	STXBP3		LRIG3	TAP1		MAP4K4	SMARCA2		NT5E	TMED7		MCTS1	TET1		NME3	ZNF165		MSH6	TICAM2
	HOXA10	PON2		KCNJ3	RNASE4		HYOU1	PSAT1		HSPD1	PODXL		LRRFIP1	SLC8A1		LNX1	SIRT1		KIF4A	RMDN3		MELK	SUGT1		LRP1	TBC1D5		MAPK1	SMG1		NTN4	TMEM106B		MDM4	TET2		NNMT	ZNF396		MSI2	TIGAR
	HOXA11	POTEF		KCNMA1	RNF11		IAPP	PSEN1		HYOU1	POLB		LTBR	SLC8A3		LOX	SKIL		KIF5B	RNASE1		MEOX2	SYBU		LRP1B	TBC1D9		MAPK14	SMS		NTS	TMEM189		ME1	TF		NOB1	ZNF436		MSN	TIMP2
	HOXA13	POU2F1		KDELR2	RNF146		ICAM1	PSMG1		ID1	POLG		MACC1	SLC8B1		LPAR1	SLC11A2		KIT	RNF146		METAP2	SYNJ1		LRRC4	TBK1		MAPK8	SNAP23		NUAK2	TMEM230		MEF2A	TFAM		NOG	ZNF512B		MSR1	TIMP3
	HOXC10	PPARG		KDM1B	ROCK1		ID1	PSPH		ID2	POLR1D		MAF1	SMARCA1		LPAR2	SLC16A1		KITLG	RNF41		MGAT1	SYVN1		LRRC59	TCOF1		MAPK9	SNAP25		NUCB2	TNFRSF21		MEOX2	TFB1M		NOTCH2	ZNF746		MT1A	TINAGL1
	HOXC11	PPARGC1A		KDM2B	ROCK2		ID2	PTBP1		ID4	PON2		MAGEA2	SMARCA2		LPAR3	SLC17A5		KLF6	ROCK2		MGAT5	TAOK2		LRRC8A	TET2		MARCKS	SNRNP70		NUDT21	TNK2		MET	TFB2M		NOTCH3			MTAP	TLN1
	HOXC6	PPIF		KDM5A	RPL32		ID4	PTGER2		IDH2	POTEF		MAGEA3	SMG1		LRIG1	SLC17A6		KLF8	RPH3A		MGP	TARDBP		LRRFIP1	TFAM		MARK4	SNRPF		NUMB	TNKS2		METAP2	TFDP2		NOVA1			MTHFR	TLR2
	HOXC9	PPIG		KDM6A	RPS6		IDH1	PTGER4		IFT57	POTEM		MAGT1	SMPD1		LRP1	SLC1A1		KMT2A	RPL23A		MIB1	TBC1D9		LYN	TFDP2		MBD2	SNX3		NUP43	TOX3		MIB1	TGFA		NPAS2			MTR	TLR4
	HOXD10	PPIL1		KDM6B	RPS6KB1		IDH2	PTGES		IGF1	POU2F1		MALT1	SMPD3		LRP1B	SLC1A2		KMT2B	RPS6KB1		MICAL2	TBP		MACC1	TFR2		MCL1	SOAT1		NUP98	TP53		MICA	TGFB2		NPTX2			MTRR	TMBIM6
	HPGD	PPIL3		KDR	RRAS2		IER3	PTGS2		IGF1R	PPARG		MAOA	SNAP23		LRRC59	SLC20A2		KMT2D	RRAS2		MKI67	TCF3		MACF1	TFRC		MCM6	SORL1		NUSAP1	TP63		MKNK1	TGFBR1		NQO1			MTSS1	TMED10
	HRK	PPIL4		KIF11	RREB1		IFI27	PTPDC1		IGF2BP1	PPARGC1A		MAP1B	SNAP25		LRRC8A	SLC22A5		KPNA2	RREB1		MKNK1	TCIM		MAGEA1	TGFB2		MCOLN2	SOX2		OPCML	TPT1		MKNK2	TGM2		NR1D2			MXD1	TMED7
	HSD3B7	PPM1H		KIF14	RRN3		IFT57	PTPN6		IGF2BP3	PPID		MAP2	SNCA		LSS	SLC2A1		KPNB1	RSPO2		MLH3	TEF		MAGEA2	TGFBR1		MCTS1	SOX6		OPRM1	TRAPPC4		MME	THAP1		NR2C2			MXI1	TMED7-TICAM2
	HSDL2	PPP1R15A		KIF3A	RSPO2		IGF1R	PTPRA		IGFBP3	PPIF		MAP2K1	SNCG		LTBP4	SLC2A6		KRAS	RTN4R		MME	TFB1M		MAGEA3	TGM2		MDM2	SP1		ORAI1	TREM1		MMP1	THBS1		NR2E1			MYB	TMEM163
	HSF1	PPP1R1A		KIF5B	RUNX1		IGF2BP1	PTPRC		IGFBP4	PPIG		MAP2K3	SNRNP70		LYN	SLC33A1		KYNU	RUNX1		MMP14	TFDP2		MAGT1	TGS1		MDM4	SPARC		OSMR	TRIM27		MMP16	TIAL1		NR2F2			MYC	TNFRSF21
	HSP90AA1	PPP1R9B		KIF5C	RXRA		IGFBP2	PTRHD1		IGFBP5	PPIL1		MAP2K7	SNRPF		MACC1	SLC39A8		LAG3	RXRA		MMP16	TFRC		MAN2A1	THAP1		ME1	SPN		OTUD4	TRIM32		MMP19	TICAM2		NR4A2			MYRIP	TNIK
	HSP90AB1	PPP2R2B		KIT	S100A10		IGFBP3	PYCARD		IGFBP6	PPIL3		MAP3K1	SNX3		MAGEA1	SLC50A1		LAMA5	SALL1		MMP24	TGFA		MAP1B	THBS1		MEF2A	SPP1		P4HB	TRIM9		MMP24	TIGAR		NRAS			MYT1	TNKS2
	HSP90B1	PPP3R1		KITLG	SALL1		IGFBP4	QDPR		IGFBP7	PPIL4		MAP3K11	SOD1		MALT1	SLC52A2		LAMB1	SARM1		MMP7	TGFB1		MAP1LC3A	THY1		MELK	SPTBN1		PAFAH1B1	TRPM7		MMP28	TIMM23		NRP2			MYT1L	TOMM20
	HSPA1A	PRDM2		KL	SART3		IGFBP6	QSOX1		IGSF8	PPM1H		MAP3K20	SOX2		MAP1B	SLC6A4		LAMC1	SATB1		MMP9	TGFB2		MAP2	TIMM23		MEOX2	SPTSSB		PANK2	TSHZ2		MMP3	TIMP3		NSUN5			NAA25	TOR2A
	HSPA1B	PRDX3		KLF6	SATB1		IGFBP7	RAB10		IKBKB	PPP1R15A		MAP3K21	SOX6		MAP1LC3A	SLC7A1		LAPTM4B	SATB2		MMRN1	TGFBR1		MAP2K7	TIMM8A		MERTK	SRGAP3		PAPOLA	TUBA1A		MMRN1	TINAGL1		NT5DC2			NAA30	TP53
	HSPA4	PRDX5		KLF8	SATB2		IKBKB	RAB29		IL10	PPP1R9B		MAP3K7	SP1		MAP1LC3B	SLC7A11		LARP4B	SCD		MMUT	TGM2		MAP3K1	TIMP1		MET	SST		PARK7	TUBA4A		MPEG1	TLR4		NT5E			NAMPT	TP63
	HSPA5	PREP		KLF9	SBNO1		IKBKE	RAB32		IL11	PPP2R2B		MAP4K4	SPAG11A		MAP2	SLC7A5		LASP1	SCG3		MPC1	THBS1		MAP3K2	TIMP2		METAP2	ST13		PARP1	TUSC2		MPO	TMED10		NTN1			NAP1L1	TPM1
	HSPA8	PRKAA1		KMT2A	SCARB2		IL11	RAB35		IL13RA1	PPP3R1		MAPK1	SPAG11B		MAP2K6	SLC8A1		LBR	SCN1A		MPRIP	THOP1		MAP3K20	TINAGL1		MIB1	ST3GAL2		PAX5	TXN		MPZL2	TMED7		NTN4			NBN	TPT1
	HSPA9	PRKAA2		KMT2D	SCD		IL13RA1	RAB39B		IL1A	PQBP1		MAPK3	SPARC		MAP3K2	SMARCA2		LDHA	SCN2A		MPST	TIMP2		MAP3K21	TLN1		MICA	ST8SIA3		PBK	TXNIP		MSH2	TMED7-TICAM2		NUAK2			NBPF10	TRAM1
	HSPB3	PRKAB1		KMT2E	SCGN		IL15	RAB3B		IL21	PRDM2		MAPK8	SPG7		MAP3K20	SMG1		LDLR	SEC16A		MS4A1	TIMP3		MAP3K7	TLR4		MICAL2	ST8SIA4		PCBP2	TXNRD1		MSH3	TMEM106B		NUCB2			NCAM1	TRAP1
	HSPB8	PRKACA		KNG1	SCN1A		IL17B	RAB6A		IL24	PRDX2		MAPKAP1	SPRY1		MAP3K7	SMN1		LEF1	SEC22A		MSH2	TINAGL1		MAP4K4	TM7SF2		MIP	STAT1		PCDH10	TYMS		MSH6	TMEM163		NUDT21			NCK1	TREM1
	HSPD1	PRKACB		KPNB1	SCN2A		IL17RD	RAB8A		IL31RA	PRKAA1		MAPKAPK3	SPTBN1		MAP4K4	SMN2		LEP	SEL1L		MSI2	TLN1		MAPK1	TMBIM6		MLH3	STAT3		PCGF1	UBB		MSI1	TMEM229B		NUMB			NCL	TRIM13
	HSPG2	PRKAR1A		KRAS	SCN9A		IL18R1	RAC1		IL32	PRKAB1		MARCKS	SQSTM1		MAPK1	SMUG1		LEPR	SELENOP		MSX1	TLR4		MAPK11	TMED10		MME	STIM1		PCLAF	UBE2E2		MSI2	TMEM59		NUP62			NCOR1	TRIM32
	HYOU1	PRKAR2A		KRIT1	SEC16A		IL1RN	RAD23A		IL5	PRKACA		MARCKSL1	SRRM2		MAPK14	SNAP23		LGALS3	SEMA5A		MT1E	TM7SF2		MAPK8	TMEM189-UBE2V1		MMP12	STK35		PCNA	UBE2K		MSR1	TMEM98		NUP98			NDN	TRIM41
	IARS1	PRKCD		L2HGDH	SEC22A		IL20	RAD51		IL6	PRKACB		MARK4	ST13		MAPKAP1	SNAP25		LGALS8	SEMA6A		MTDH	TMBIM6		MAPK9	TMEM212		MMP13	STK39		PDCD4	UBE2L3		MSX1	TNFRSF21		NUSAP1			NEDD4L	TRPC1
	ICAM1	PRKRA		LAMC1	SEL1L		IL22RA1	RALBP1		IL7R	PRKAR1B		MAX	ST3GAL2		MAPKAPK2	SNCA		LGR5	SERPINA3		MTFR2	TMEM163		MAPKAP1	TMEM229B		MMP16	STMN2		PDCD6	UBE2V1		MTAP	TNIK		OCRL			NEDD9	TRPM7
	ID1	PRNP		LAMC2	SELE		IL32	RAN		IMP3	PRKAR2A		MAZ	ST8SIA3		MARCKS	SNCG		LHFPL3	SESN2		MTHFR	TMEM175		MAPKAPK2	TMEM230		MMP19	STX6		PDCD6IP	UBE3A		MTDH	TNK2		ODC1			NEIL3	TRPV1
	ID2	PROC		LAMP1	SEMA5A		IL6	RAP1B		ING1	PRNP		MBP	ST8SIA4		MARCKSL1	SNX3		LIF	SESN3		MTRR	TMEM189		MAPKAPK3	TNFRSF1B		MMRN1	STXBP1		PDE1C	UBQLN2		MTRR	TNKS2		OLIG1			NEK2	TSHZ2
	ID4	PROCR		LAPTM4B	SEMA6A		IL7	RAP2B		ING4	PROC		MCAT	STAT1		MARK2	SNX6		LIFR	SETD2		MTSS1	TMEM189-UBE2V1		MARCKS	TNFRSF21		MNX1	STXBP3		PDGFA	UCHL3		MTSS1	TOMM20		OTUD4			NEK9	TUFM
	IDH1	PROS1		LARP4B	SEPHS1		ILK	RAPH1		ING5	PROCR		MCL1	STAT3		MARK4	SOAT1		LIMK1	SETD7		MX2	TNF		MARCKSL1	TNIK		MPC1	SUCLA2		PDGFC	ULK1		MTTP	TOX3		P2RX4			NEO1	TXNIP
	IDH2	PRPH2		LBR	SERPINF2		IMMP2L	RBM19		INPP5K	PROS1		MCM6	STAT4		MAX	SOCS3		LIMK2	SFSWAP		MXD1	TNFRSF12A		MARK2	TNK2		MPC2	SUGT1		PDIA3	UQCRFS1		MUC13	TP53		PABPC1			NEU3	TXNRD1
	IER3	PRRX1		LCP2	SESN3		IMP3	RBM3		INSM1	PRRX1		MCOLN2	STIM1		MAZ	SOD1		LIN28A	SGK1		MXD3	TNFRSF14		MARK4	TNKS2		MPRIP	SV2B		PDIA6	UQCRH		MXD1	TP63		PAM			NF1	UBE2E2
	IFI27	PRSS21		LDHA	SETD2		IMPDH2	RBMS3		INTS6	PRSS21		MCTS1	STK35		MBD2	SOD2		LMLN	SH3GL2		MXD4	TNFRSF1B		MAX	TOMM20		MRC1	SYNJ1		PDIK1L	USO1		MXD4	TPCN2		PARP1			NF2	UBE2K
	IFIH1	PSAP		LDLR	SETD7		INA	REL		INTU	PSAT1		MDM4	STK39		MBP	SORL1		LMNA	SH3RF1		MXI1	TNFRSF21		MAZ	TOR1A		MS4A1	SYT11		PDK4	USP1		MXI1	TPH2		PARP3			NFAT5	UBE2L3
	IFNB1	PSAT1		LEF1	SF3B1		ING5	REST		IPO8	PSEN2		ME1	STX1B		MCL1	SOX6		LMO2	SHC3		MYB	TNIK		MBD2	TOX3		MSH2	SYVN1		PDLIM1	USP15		MYB	TRAF6		PATZ1			NFIA	UBE3A
	IFNG	PSEN1		LEPR	SFSWAP		INSM1	RGMA		IQGAP1	PSENEN		MED25	SUGT1		MCM6	SP1		LNPEP	SHH		MYBL2	TNK2		MCAT	TP53		MSH3	TAC1		PDLIM5	USP24		MYC	TRAM1		PAX6			NFIB	UBQLN1
	IFT57	PSENEN		LGALS8	SGK1		INTS6	RGS10		IRAK1	PSIP1		MELK	SYBU		MCOLN2	SPARC		LOX	SIGLEC7		MYC	TOMM20		MCL1	TPM1		MSH4	TAF1		PDPK1	USP3		MYCN	TRIM10		PBX3			NFKB1	UBQLN2
	IGF1	PSIP1		LGR5	SH3GL2		INTU	RGS2		IRF3	PSMC4		MET	SYNJ1		MCRS1	SPHK1		LRP1	SIPA1L2		MYCN	TP53		MCM6	TPT1		MSH6	TALDO1		PEA15	USP30		MYRIP	TRIM13		PCBP2			NFKBIZ	UBTF
	IGF1R	PSMB8		LHFPL3	SHH		IPO8	RGS4		IRF9	PSMD11		METTL3	SYT11		MDK	SQSTM1		LRP1B	SIRT1		MYD88	TP63		MDM2	TRIB3		MSI2	TAP1		PECAM1	USP37		MYT1	TRIM9		PCDH10			NGFR	UCHL1
	IGF2BP1	PSMB9		LIF	SHMT1		IQGAP1	RGS9		IRS2	PSMD6		MGAT1	SYVN1		MDM2	SREBF1		LRP6	SIRT3		MYO1C	TPH2		MDM4	TRIM13		MSN	TARDBP		PFKFB2	UTRN		MYT1L	TRPC1		PCDH8			NIF3L1	ULK1
	IGF2BP2	PSMC1		LIFR	SI		IRF1	RHOV		ISG20	PSMG1		MIB1	TALDO1		MDM4	SRRM2		LRRC4	SKIL		MYRIP	TRAM1		ME1	TRIM32		MSR1	TBC1D5		PFKFB3	VAPB		NAA25	TRPM7		PDCD1			NLGN3	UNC13C
	IGF2BP3	PSMD11		LIG4	SIAH1		IRS1	RIDA		ITCH	PSPH		MINDY4	TAOK2		ME1	ST13		LTBP1	SKP1		MYT1L	TRAP1		MED25	TRIM41		MSX1	TBC1D9		PFKFB4	VCAM1		NAA30	TRPV1		PDCD10			NLK	UQCRFS1
	IGFBP2	PSMG1		LIMK1	SIPA1L2		ITCH	RMC1		ITGA10	PTBP1		MKI67	TBP		ME2	ST3GAL2		LTBP4	SLC16A1		NAA25	TRPC1		MELK	TRPC1		MTAP	TBK1		PFN1	VCP		NAB2	TSHZ2		PDCD4			NLRP3	USP10
	IGFBP3	PSPH		LIN28A	SIRPA		ITGA10	RMDN1		ITGA2	PTEN		MKNK2	TBX4		MEF2A	ST8SIA3		LTBR	SLC17A6		NAA30	TRPM7		MET	TRPM2		MTDH	TCEANC2		PGAM1	VDAC1		NAIP	TSPO		PDCD6IP			NME2	USP13
	IGFBP4	PTEN		LINGO1	SIRT1		ITGA2	RNASE4		ITGA3	PTGES3		MLH1	TCF3		MELK	ST8SIA4		LY96	SLC18A2		NAB2	TSHZ2		MGAT5	TRPM7		MTHFR	TCF3		PGK1	VEGFA		NAMPT	TXNIP		PDE12			NMI	USP15
	IGFBP5	PTGER4		LMLN	SIRT5		ITGA3	RNF11		ITGA4	PTGS2		MMP1	TCIM		MET	STAT1		LZTR1	SLC19A1		NAMPT	TST		MIB1	TSC2		MTPAP	TEF		PHB	VHL		NAP1L1	TXNRD1		PDE1C			NOG	USP25
	IGFBP7	PTGES		LNPEP	SKIL		ITGA5	RNF146		ITGA5	PTK2B		MMP12	TCOF1		METAP2	STAT3		MACC1	SLC1A1		NANS	TUBA1A		MKI67	TSPO		MTR	TET1		PHF14	VIP		NBN	TYMS		PDE4A			NOLC1	USP3
	IGSF1	PTGS2		LNX1	SKP1		ITGA6	RNF19A		ITGA6	PTN		MMP13	TFAM		MGAT5	STBD1		MAF1	SLC1A2		NCAM1	TUBA4A		MKNK1	TST		MTRR	TET2		PHF19	VIPR1		NBPF10	UBE2E2		PDE4D			NOTCH2	USP30
	IKBKB	PTH		LOX	SLC11A2		ITGA7	RNF41		ITGA7	PTPA		MMP15	TFB1M		MGMT	STIM1		MAGT1	SLC1A6		NCK1	TWNK		MLH1	TUBA1A		MTSS1	TF		PHF20	VPS11		NCAM1	UBE2K		PDGFC			NPAS3	USP37
	IL11	PTPA		LPAR3	SLC16A1		ITGAE	RNH1		ITGAV	PTPN22		MMP16	TFDP2		MGP	STMN2		MAL	SLC2A4		NCKIPSD	TXNIP		MLH3	TUSC2		MTTP	TFAM		PHF3	VPS13C		NCOR1	UBE2L3		PDGFRA			NQO1	UTRN
	IL15	PTPDC1		LRIG1	SLC16A7		ITGAV	ROCK1		ITGB3	PTPRA		MMP25	TFEB		MICAL2	STX6		MAN2A1	SLC30A10		NCL	TXNRD3		MMP1	TWNK		MXD1	TFDP2		PHF5A	VPS26A		NDN	UBE3A		PDK1			NR1D2	VAPB
	IL17RD	PTPRA		LRIG2	SLC17A5		ITGB1	ROCK2		ITGB4	PTRHD1		MMP3	TFRC		MIR155HG	SUGT1		MAP1B	SLC33A1		NCOR1	TYMS		MMP11	TXN		MXI1	TGFB2		PHLDA2	VPS29		NEDD4L	UBQLN1		PDK2			NR2C2	VCAM1
	IL1A	PTRHD1		LRIG3	SLC18A2		ITGB3	ROM1		ITGB8	PTX3		MMP7	TGFA		MKNK1	SV2B		MAP2	SLC39A8		NCOR2	UBAC1		MMP16	TYMS		MYB	TGFBR1		PHYHIPL	VPS35		NEDD9	UBQLN2		PDLIM1			NR4A2	VEGFA
	IL20	PTX3		LRP1	SLC1A2		ITGB5	RPL14		ITK	QRSL1		MMP9	TGFB1		MKNK2	SYBU		MAP2K1	SLC41A1		NDST1	UBE2K		MPC1	UBAC1		MYBL2	TGS1		PIAS3	VSNL1		NEO1	UBTF		PDLIM5			NRAS	VN1R1
	IL24	PXDNL		LRP1B	SLC20A2		ITGB8	RPL23A		ITPRID2	QSOX1		MMUT	TGM2		MLH1	SYN3		MAP2K3	SLC6A13		NECTIN1	UBE2V1		MPG	UBE2K		MYC	THAP1		PIK3C2B	WASF2		NF1	UNC13C		PDPK1			NREP	VPS13C
	IL32	QSOX1		LRP6	SLC22A5		ITPRID2	RPL6		ITSN1	RAB10		MPC1	TH		MMP1	SYNJ1		MAP2K7	SLC6A4		NEDD9	UBQLN2		MRPL58	UBE2L3		MYCN	THBS1		PIK3C3	WNT5A		NFAT5	USP1		PER3			NRG1	VPS26A
	IL4R	RAB10		LRRC4	SLC25A27		JAG1	RPS6KB1		JAG1	RAB1A		MPEG1	THAP1		MMP16	SYT11		MAP3K2	SLC6A8		NEFL	UCP2		MRPS30	UBQLN1		MYO1C	TIAL1		PIK3CB	XBP1		NFATC2	USP10		PFKFB4			NRL	VPS35
	IL6	RAB1A		LRRFIP1	SLC25A3		JAG2	RPS8		JMJD6	RAB1B		MPZL2	THBS1		MMP7	SYVN1		MAP3K7	SLC7A1		NEIL3	UMOD		MRPS34	UBQLN2		MYT1	TICAM2		PIK3R1	XIAP		NFE2L2	USP13		PGAM1			NRP1	VPS41
	IL7	RAB1B		LTBP1	SLC2A1		JAK2	RPSA		JPT1	RAB29		MRGPRX3	THOP1		MMUT	TACR1		MAP4K4	SLC7A11		NEK2	UNC13C		MSH2	UCHL1		MYT1L	TIMP3		PIK3R3	YKT6		NFIA	USP15		PGR			NRP2	VSX1
	IL7R	RAB29		LYN	SLC2A13		JMJD6	RRAS		JUN	RAB32		MRPL28	TIGAR		MPC1	TAF1		MAPK1	SLC7A5		NEO1	USO1		MSH6	ULK1		NAA25	TLR4		PIM1	YOD1		NFIB	USP24		PHF5A			NTSR1	WASF2
	ILK	RAB35		MACC1	SLC2A14		JUN	RRAS2		JUNB	RAB35		MRPS30	TIMM8A		MPEG1	TALDO1		MAPK14	SLC8A1		NEUROD2	USP10		MSI1	UNC13C		NAA30	TMED10		PIN1	YWHAE		NFKB1	USP25		PHYHIPL			NUCB2	WNT4
	IMMP2L	RAB3B		MACF1	SLC30A10		JUNB	RREB1		JUND	RAB39B		MRTFA	TIMP1		MPRIP	TAOK2		MAPK3	SLC8A3		NF1	USP15		MSI2	UQCRH		NAB2	TMED7		PIP4K2A	YWHAG		NFKBIA	USP3		PI15			NUDT21	WNT5A
	IMP3	RAB3IP		MAF1	SLC33A1		JUND	RRN3		KAT2B	RAB3B		MS4A1	TIMP2		MRGPRX3	TBC1D5		MAPK8	SLCO6A1		NF2	USP24		MSLN	USO1		NAIP	TMEM106B		PIWIL4	YWHAH		NFKBIZ	USP37		PID1			NUMB	XIAP
	IMPDH2	RAB6A		MAGT1	SLC39A8		KAT2B	RTN1		KAT5	RAB3IP		MSH2	TKT		MRPS34	TBK1		MAPKAPK2	SMARCA1		NFAT5	USP25		MSN	USP1		NAMPT	TMEM212		PJA1	YWHAZ		NKD1	UTRN		PIK3C2B			NUP43	XK
	INA	RAB6B		MAK16	SLC40A1		KAT6A	RXRA		KAT6A	RAB6A		MSH4	TLN1		MS4A1	TCIM		MAPKAPK3	SMARCA2		NFIA	USP3		MSR1	USP10		NAP1L1	TMEM59		PKD2	ZNF184		NLK	VAPB		PIK3C3			NUP62	XPR1
	ING1	RAB8A		MAN2A1	SLC41A1		KCNA5	S100A10		KAT8	RAB6B		MSH6	TM7SF2		MSH2	TCOF1		MARCHF9	SMG1		NFIB	UTRN		MST1R	USP13		NBN	TMEM98		PKM	ZNF253		NME3	VCAM1		PIK3CA			NUP98	XRCC1
	ING4	RAC1		MAOA	SLC50A1		KCNH1	SALL1		KBTBD7	RAB7A		MSI1	TMBIM6		MSH6	TET1		MARCKS	SMPD2		NFKB1	VAPB		MT3	USP15		NCAM1	TNFRSF21		PLAGL1	ZNF436		NOLC1	VEGFA		PIK3CB			NUSAP1	YOD1
	INPP5B	RAD51		MAP1B	SLC6A11		KDELR2	SART3		KCNA5	RAB8A		MSLN	TMED10		MSI2	TET2		MARCKSL1	SMPD3		NINJ1	VCAM1		MTDH	USP24		NCK1	TNIK		PLAU	ZNF512B		NOS1	VGF		PIK3R3			OGA	YWHAE
	INSR	RAD51B		MAP1LC3B	SLC6A2		KDM1A	SAT1		KCNH2	RABEP2		MSMB	TMED7		MSLN	TFAM		MARK4	SNAP25		NKD1	VCP		MTOR	USP37		NCOR1	TNKS2		PLAUR	ZNF569		NOTCH1	VHL		PIM1			OLR1	YWHAG
	IPO8	RAI1		MAP2	SLC6A4		KDM1B	SATB1		KDELR2	RAC1		MSN	TMEM132E		MSX1	TFDP2		MAZ	SNCA		NLRP3	VDAC1		MTR	UTRN		NCR2	TOR1A		PLEK2			NOTCH2	VPS13C		PIP4K2A			OPCML	YWHAH
	IQGAP1	RALBP1		MAP2K3	SLC6A8		KDM2A	SBNO2		KDM2B	RAD51		MST1	TMEM189-UBE2V1		MT1E	TFEB		MBD2	SNCAIP		NOG	VEGFA		MTRR	VDAC1		NDST1	TP63		PLEKHM2			NOVA1	VPS26A		PITX1			OPHN1	YWHAZ
	IRF1	RAN		MAP3K1	SLC7A1		KDM5A	SCARB2		KDM5A	RAI1		MST1R	TMEM230		MT3	TFR2		MCL1	SNCG		NOLC1	VIP		MUC4	VIM		NECTIN4	TPH2		PLK1			NPAS2	VPS29		PKD2			ORAI1	ZFP64
	IRF9	RAP2B		MAP3K2	SLC7A11		KDM6A	SCD		KHSRP	RALBP1		MT1E	TMPRSS6		MTAP	TFRC		MCM6	SOAT1		NOS1	VPS11		MVP	VIP		NEDD4L	TPM1		PLK2			NPAS3	VPS35		PLA2G4A			OTUD4	ZFP90
	IRS1	RAPH1		MAP3K20	SLC7A5		KDM6B	SCGN		KIF11	RAN		MTAP	TNF		MTDH	TGFA		MCOLN1	SOCS3		NOS3	VPS13C		MX2	VPS13C		NEK9	TPPP		PLXNA4			NPM1	VSNL1		PLAGL1			P2RX7	ZNF396
	IRS2	RBM19		MAP3K7	SLC8A1		KIF11	SCN2A		KIF14	RAP1B		MTDH	TNFAIP8L2		MTFR2	TGFB2		MCOLN2	SOD1		NOTCH2	VSNL1		MXD1	VPS26A		NELL2	TPTE2		PMEPA1			NPTX2	WAS		PLAU			PABPC1	ZNF436
	ISG20	RBM3		MAP4K4	SMARCA1		KIF14	SCN8A		KIF4A	RAP2B		MTFR2	TNFRSF12A		MTR	TGFBR1		MDM2	SORL1		NOVA1	WASF2		MXD3	VPS41		NEO1	TRAM1		PMS1			NR1D2	WNT3		PLAUR			PAK1	ZNF512B
	ITGA10	RBMS3		MAPK1	SMARCA2		KIF3A	SCN9A		KIF5B	RAPH1		MTHFR	TNFRSF1A		MTRR	TGM2		MDM4	SOST		NPAS2	WNT4		MYB	VSNL1		NEU1	TRAPPC4		PNP			NR2C2	WNT4		PLCB1			PAM	ZNF629
	ITGA2	REL		MAPK14	SMG1		KIF4A	SEL1L		KITLG	RBM19		MTSS1	TNFRSF21		MTX1	TGS1		MEF2A	SP1		NPAS3	WNT5A		MYC	WASF2		NF1	TRAT1		PODXL			NR2F2	WNT5A		PLEK2			PAPOLA
	ITGA3	REN		MAPK8	SMPD3		KIF5C	SELENOP		KLF16	RBMS3		MTTP	TNK2		MVP	THAP1		MEOX2	SPAG11A		NPM1	WWC1		MYCN	WBP1L		NF2	TRIM13		POLD4			NR4A2	XIAP		PLOD2			PARG
	ITGA4	REST		MAPK9	SMS		KIT	SELENOT		KLF4	RFC1		MX2	TOMM40		MXD3	THBS1		MET	SPARC		NPTX2	XPO5		MYL9	WNT1		NFAT5	TRIM9		POLR2F			NRAS	XPR1		PLPP1			PARP3
	ITGA6	RET		MARCKS	SNAP23		KITLG	SEMA5A		KLF6	RGS10		MXI1	TOR1A		MXD4	THY1		METTL3	SPP1		NQO1	XPR1		MYO1C	WNT5A		NFIA	TRPC1		PON2			NREP	YOD1		PLPP3			PATZ1
	ITGB1	RGMA		MARK2	SNAP25		KLF16	SEMA6A		KLF9	RGS2		MYB	TP53		MXI1	TICAM2		MFAP1	SPTBN1		NR1D2	XRCC3		MYRIP	WNT9A		NFIB	TRPC6		POU2F1			NRG1	YWHAE		PLXNA2			PAX5
	ITGB4	RGS10		MAX	SNCA		KLF4	SEPHS1		KMT2A	RGS4		MYBL2	TPCN2		MYB	TIGAR		MGMT	SPTSSB		NR2C2	XYLT2		NAA25	XBP1		NFKB1	TRPM7		PPARA			NRP2	YWHAZ		PMEL			PAX6
	ITGB5	RGS2		MBD2	SNHG14		KLF6	SERPINA3		KMT2E	RHEB		MYC	TPM1		MYC	TIMM8A		MGP	SQSTM1		NR4A1	YKT6		NAA30	XK		NLK	TSHZ2		PPARGC1A			NT5C2	ZFP64		PMEPA1			PCBP2
	ITGB8	RGS4		MBP	SNRPF		KLF9	SERPINE1		KPNB1	RHOT1		MYCN	TPO		MYD88	TIMP2		MIP	SREBF1		NR4A2	YOD1		NAB2	XPO5		NOLC1	TTR		PPIA			NT5E	ZNF184		PNO1			PCDH10
	ITPRID2	RHEB		MBTPS1	SNX6		KLK6	SESN2		KRAS	RIDA		MYD88	TPPP		MYL9	TIMP3		MKI67	SRGAP3		NRAS	YWHAG		NAIP	XPR1		NOP2	TWNK		PPIB			NTN4	ZNF253		PNP			PCGF1
	ITSN1	RHOT1		MCTS1	SOAT1		KLRC3	SESN3		KRIT1	RIPK1		MYL9	TRAF2		MYO1C	TINAGL1		MKNK1	SRRM2		NREP	YWHAH		NAP1L1	XRCC1		NOVA1	TXNIP		PPIF			NTS	ZNF396		PODXL			PCNA
	JAG1	RHOV		MDM2	SOCS3		KMT2A	SETD1A		L1CAM	RIPK3		MYO1C	TRAPPC4		MYT1L	TKT		MKNK2	SST		NRG1	ZFYVE26		NAPSA	XYLT2		NOX1	TXNRD1		PPP1CA			NUDT21	ZNF512B		POLD1			PCYT1A
	JAG2	RIDA		MDM4	SOD2		KMT2E	SGK1		L2HGDH	RIT2		MYRIP	TREM2		NAA25	TLN1		MKS1	ST3GAL2		NRGN	ZNF436		NCKIPSD	YKT6		NOX4	UBB		PPP1R13B			NUMB	ZNF569		POLD4			PDAP1
	JAK2	RIPK1		ME1	SORL1		KNG1	SGSM3		LAMA5	RMDN2		MYT1	TRIB3		NAA30	TLR4		MLH1	ST8SIA3		NRP1	ZNF512B		NCOR1	YOD1		NOX5	UBC		PPP1R15A			NUP98	ZNF746		POLG2			PDCD10
	JMJD6	RMDN1		ME2	SOX2		KPNA2	SH3BP5		LAMB1	RMDN3		NAA30	TRIM13		NAMPT	TMBIM6		MLH3	ST8SIA4		NRP2	ZNF629		NCOR2	YWHAE		NPAS2	UBE2K		PPP2R5E			NUSAP1			POLK			PDCD4
	JUN	RMDN3		MEF2A	SOX6		KPNB1	SH3RF1		LAMC2	RNASE1		NAIP	TRIM3		NCAM1	TMED10		MME	STAB1		NT5E	ZP3		NDRG1	YWHAG		NPAS3	UBE3A		PPP6C			OCA2			POU5F1			PDCD6IP
	KAT5	RNASE4		MEFV	SP1		KRT20	SHC3		LAMP1	RNF11		NAMPT	TRIM32		NDRG1	TMED7		MMP1	STAT1		NTN1			NDST1	YWHAH		NPTX2	UBQLN1		PPT1			OCRL			PPARGC1A			PDCL
	KAT6A	RNF146		MET	SPN		KYNU	SHMT1		LANCL2	RNF146		NANOG	TRIM41		NDST1	TMED7-TICAM2		MMP11	STAT4		NTN4			NEDD4L	YWHAZ		NQO1	UBQLN2		PRAP1			ODC1			PPP1R13B			PDE12
	KBTBD7	RNF41		MFAP1	SPRY1		L1CAM	SHMT2		LAPTM5	RNF19A		NAP1L1	TRPC1		NEDD4L	TMEM212		MMP13	STK35		NTRK1			NEDD9	ZFYVE26		NR1D2	UGT1A9		PRDM2			OPRM1			PPP1R13L			PDE1C
	KCNH1	RNH1		MGAT1	SPTBN1		L2HGDH	SIGMAR1		LARP4B	RNF41		NBN	TRPM7		NEDD8	TMEM229B		MMP14	STK39		NUAK2			NEFL	ZNF165		NR2C2	UNC13C		PRDX1			OSMR			PPP2R5E			PDE4A
	KCNK9	ROCK1		MGAT5	SRGAP3		LAMA3	SIPA1L2		LASP1	ROCK1		NCL	TSC2		NEDD9	TMEM230		MMP16	STMN2		NUMB			NEK9	ZNF184		NR2F2	UQCRFS1		PRDX2			OTUD4			PRDM2			PDE4D
	KCNMA1	ROCK2		MGP	ST13		LAMC1	SIRPA		LBR	ROCK2		NCOR2	TSHZ2		NEFL	TNF		MPP1	STX6		NUP43			NEO1	ZNF436		NR4A2	USP1		PRIMA1			PABPC1			PREX1			PDGFA
	KDELR2	RPL14		MIB1	ST8SIA3		LAPTM5	SIRT1		LCMT1	ROS1		NCR2	TUBA1A		NEK2	TNFRSF12A		MPRIP	SV2B		NUP98			NEU1	ZNF512B		NRAS	USP13		PRKAA1			PAFAH1B1			PRIMA1			PDGFC
	KDM1B	RPL6		MIMT1	ST8SIA4		LARP4B	SIRT7		LDLR	RPH3A		NCR3	TUBA4A		NEO1	TNFRSF21		MRC1	SV2C		NUSAP1			NFAT5	ZNF569		NRP1	USP15		PRKAA2			PAK1			PRKAA1			PDGFRA
	KDM2A	RPS6		MIP	STAT1		LASP1	SKIL		LEF1	RPL14		NDRG1	TUFM		NES	TNIK		MRPL28	SYBU		ODC1			NFATC1	ZNF629		NRP2	USP24		PRKAR1A			PAK4			PRKAA2			PDIA3
	KDM6A	RPS6KB1		MIR17HG	STAT3		LBR	SLC11A2		LGALS1	RPL23A		NDRG4	TWNK		NEU1	TNKS2		MRTFA	SYNJ1		OIP5			NFE2L2	ZNF646		NT5C2	USP25		PRKCA			PANK2			PRKAR1A			PDIK1L
	KDR	RPSA		MKI67	STK35		LCN1	SLC16A1		LGALS3	RPL6		NDST1	TXNIP		NF1	TOMM20		MS4A1	SYNM		OLIG2			NFIA			NT5E	USP37		PRKCB			PAPOLA			PRKCA			PDK3
	KHSRP	RRAS		MLH3	STK39		LDLR	SLC17A5		LGALS3BP	RPS27A		NECTIN1	TXNRD1		NF2	TP53		MSH2	SYT11		OPHN1			NFIB			NTN4	UTRN		PRKCE			PARG			PRKCD			PDK4
	KIF11	RRAS2		MME	STMN2		LGALS1	SLC18A2		LGALS8	RPS8		NEDD4L	TYMS		NFAT5	TP63		MSH4	TAF1		OPRM1			NFKB2			NUCB2	VAPB		PRKD3			PATZ1			PRKCE			PDLIM5
	KIF14	RREB1		MMP12	STX6		LGALS3	SLC19A1		LGI1	RPSA		NEDD8	UBAC1		NFATC2	TPCN2		MSI1	TARDBP		ORAI1			NFKBIA			NUDT21	VCAM1		PRKDC			PAX5			PRKD1			PECAM1
	KIF3A	RRN3		MMP14	STXBP3		LGALS3BP	SLC1A2		LGMN	RRAS		NEDD9	UBC		NFE2L2	TPM1		MSI2	TAS1R2		ORAI2			NGF			NUMB	VEGFA		PRLR			PAX6			PRLR			PER3
	KIF4A	RSPO2		MMP16	SUGT1		LGALS8	SLC20A2		LGR5	RRAS2		NEFL	UBE2K		NFIA	TRAF6		MSN	TBC1D9		OSMR			NIBAN2			NUP43	VHL		PROS1			PAX7			PRNP			PFKFB2
	KIF5B	RTN1		MMRN1	SV2B		LGMN	SLC22A5		LHFPL3	RRN3		NEIL3	UBE2L3		NFIB	TRAM1		MT1E	TBK1		OTUD4			NINJ1			NUP62	VPS13C		PSAP			PBX3			PROS1			PFKFB3
	KIF5C	RTN4R		MNX1	SYNJ1		LGR5	SLC2A1		LIF	RTN4R		NEK2	UBE2V1		NFKB1	TRIB3		MTDH	TBP		PAFAH1B1			NKD1			NUSAP1	VPS26A		PSAT1			PCBP2			PSAP			PFKFB4
	KITLG	RUNX1		MPC1	SYT11		LIF	SLC2A13		LIFR	RUNX1		NEK9	UBQLN1		NFKB2	TRIM10		MTFR2	TBX4		PAK1			NKIRAS2			ODC1	VPS35		PSD3			PCDH10			PSAT1			PFKM
	KL	S100A10		MPC2	TAF1		LIFR	SLC2A6		LIMK1	S100A10		NEO1	UBQLN2		NFKBIA	TRIM32		MTOR	TCEANC2		PAM			NLK			OIP5	VPS41		PSMB9			PCDH8			PSD3			PGAM1
	KLF4	SALL1		MPEG1	TAL1		LIG4	SLC30A10		LNPEP	SART3		NEU1	UCN		NIBAN2	TRPC1		MTR	TCIM		PARD3			NME1			OLIG2	VSNL1		PSMD12			PCGF1			PSIP1			PGK1
	KLF6	SARM1		MPRIP	TARDBP		LIMK1	SLC33A1		LOX	SAT1		NEUROD2	UCP2		NKD1	TSC2		MTX1	TET1		PAX7			NNMT			OLR1	VSX1		PSMD2			PCNA			PSMB8			PGR
	KLF9	SART3		MPST	TBC1D5		LIN28A	SLC39A8		LPAR1	SATB1		NF1	ULK1		NLK	TSHZ2		MUC13	TFEB		PBK			NOG			OPCML	WNT2		PSMG1			PCSK6			PSMB9			PHF14
	KLK4	SAT1		MPZL2	TBC1D9		LMLN	SLC40A1		LRIG1	SATB2		NF2	UNC13C		NNMT	TST		MUC4	TFRC		PBX3			NOLC1			OPRM1	WNT5A		PTBP1			PDCD4			PSMC6			PHF3
	KMT2A	SATB2		MRC1	TBK1		LMNA	SLC50A1		LRIG2	SBNO1		NFAT5	UQCRFS1		NOB1	TUBA1A		MXD3	TGFB1		PCDH10			NOP53			OPTN	WWC1		PTBP3			PDCD6IP			PSMD12			PHF6
	KMT2B	SBNO1		MRPS30	TCEANC2		LNPEP	SLC52A2		LRIG3	SBNO2		NFATC1	USP1		NOG	TWNK		MXI1	TGFB2		PCDH8			NOTCH2			ORAI2	XIAP		PTCH1			PDCL			PSMD2			PHLDA2
	KMT2D	SBNO2		MS4A1	TCF3		LOX	SLC6A11		LRP1	SCD		NFIA	USP10		NOLC1	TXN		MYB	TGFBR1		PCLAF			NOVA1			OSMR	XK		PTEN			PDE12			PTBP1			PHLPP1
	KMT2E	SCARB2		MSH2	TET1		LPAR1	SLC6A2		LRRC59	SCLY		NFIB	USP13		NOS3	TXNIP		MYBL2	TGM2		PCNA			NOX4			OTUD4	XPO5		PTGFRN			PDE1C			PTBP3			PI15
	KPNA2	SCD		MSH6	TET2		LRG1	SLC6A8		LRRC8A	SEC14L2		NFKB1	USP15		NOTCH1	TXNRD1		MYO1C	THAP1		PCSK6			NR1D2			P2RX7	XPR1		PTGR1			PDE4A			PTEN			PI4K2A
	KPNB1	SCN1A		MSI1	TFAM		LRIG1	SLC7A1		LRRFIP1	SEC16A		NFKBIA	USP24		NOTCH2	TYMS		MYRIP	THBS1		PDAP1			NR2C2			PABPC1	YOD1		PTGS1			PDE4D			PTGS2			PIAS3
	KRAS	SCN2A		MSI2	TFB1M		LRIG3	SLC7A11		LRRN2	SEC22A		NFKBIZ	USP25		NOVA1	UBC		MYT1	TIAL1		PDCD1			NR2E1			PAFAH1B1	YWHAG		PTHLH			PDE5A			PTHLH			PID1
	KRIT1	SCN8A		MSMB	TFDP2		LRP6	SLC7A5		LTBP4	SELENOH		NINJ1	USP3		NOX4	UBE2K		MYT1L	TIMM23		PDCD10			NR2F2			PAPOLA	YWHAZ		PTK2B			PDGFC			PTK2			PIK3C2B
	KRT20	SEC16A		MSN	TFRC		LRRC4	SLC8A3		LTBR	SELENOT		NKD2	USP30		NPAS2	UBE2L6		NAA30	TIMM8A		PDCD1LG2			NR4A1			PARG	ZFP90		PTPA			PDGFRA			PTN			PIK3C3
	KYNU	SEL1L		MSR1	TGFA		LRRC8A	SMARCA2		LUZP6	SEMA5A		NKIRAS2	UTS2R		NPPA	UBE3A		NANOG	TIMP1		PDCD4			NR4A2			PATZ1	ZFYVE26		PTPN1			PDIK1L			PTPN1			PIK3CA
	L1CAM	SEMA6A		MT1E	TGFB2		LRRN2	SMPD3		LY96	SEPHS1		NLGN3	VCP		NPTX2	UBQLN1		NAP1L1	TIMP2		PDCD6IP			NRAS			PAX3	ZNF184		PTPN12			PDK1			PTPN11			PIK3CB
	L2HGDH	SEPHS1		MTAP	TGFBR1		LSS	SMS		LYN	SEPTIN5		NME1	VEGFA		NR0B2	UBQLN2		NAT2	TINAGL1		PDE1C			NRG1			PAX6	ZNF396		PTPN14			PDK2			PTPN12			PIK3CG
	LAMB1	SEPTIN4		MTDH	TGS1		LTBP1	SMUG1		MAD1L1	SERPINA1		NME3	VGF		NR1D2	UBTF		NCAM1	TLE5		PDE4D			NRGN			PAX7	ZNF436		PTPRF			PDK3			PTPN14			PIK3R1
	LAMC1	SERPINA1		MTFR2	THAP1		LY96	SNAP23		MAF1	SERPINE1		NNMT	VIM		NR2C2	UCHL1		NCK1	TLN1		PDGFA			NRP1			PBK	ZNF569		PUM2			PDK4			PTPN2			PIK3R3
	LAPTM4B	SERPINE1		MTOR	THBS1		LYN	SNAP25		MAGEA1	SERPINF1		NOG	VPS29		NR2F2	ULK1		NDRG2	TLR4		PDIA6			NRP2			PBX3	ZNF629		QKI			PDLIM5			PTPN6			PIP4K2A
	LAPTM5	SESN2		MTPAP	TIAL1		MACF1	SNCAIP		MAK16	SERPINF2		NOP2	VPS35		NR4A1	UNC13C		NEDD4L	TLX2		PDIK1L			NT5C2			PCBP2	ZUP1		RAB13			PER3			PTPRC			PIWIL4
	LARP4B	SESN3		MTR	TICAM2		MAD1L1	SNCG		MALT1	SESN2		NOS3	VSNL1		NR4A2	UQCRFS1		NEDD9	TM7SF2		PDK3			NT5DC2			PCNA			RAB27B			PFKFB2			PTPRF			PKD2
	LASP1	SETD2		MTRR	TIMP3		MAGED4	SNRPF		MAN2A1	SESN3		NOTCH1	WASF2		NREP	USO1		NEFL	TMBIM6		PDK4			NT5E			PCYT1A			RAB3GAP1			PFN1			PUM2			PLAGL1
	LBR	SF3B1		MTSS1	TINAGL1		MAGED4B	SNX6		MAOA	SETD1A		NOTCH2	WNT1		NRG1	USP1		NEK2	TMED10		PDLIM5			NTN1			PDAP1			RAC1			PGR			PYCARD			PLCB1
	LCMT1	SGCA		MTTP	TLR4		MAGT1	SOAT1		MAP1B	SETD7		NOTCH3	WWOX		NRP1	USP13		NEO1	TMED7		PDPK1			NUCB2			PDCD10			RACK1			PHF14			PYGO2			PLCG1
	LCN2	SGK1		MUL1	TMBIM6		MAK16	SOCS3		MAP1LC3A	SF3B1		NOVA1	XBP1		NSUN5	USP15		NEU1	TMED7-TICAM2		PEA15			NUP43			PDCD1LG2			RAD51			PHF20			QKI			PLEK
	LCP2	SGSM3		MXD1	TMED10		MAL	SOD2		MAP1LC3B	SGK1		NQO1	XIAP		NT5DC2	USP30		NEU3	TMEM163		PER3			NUP62			PDCD4			RAD51AP1			PHF3			RAB25			PLEK2
	LGALS8	SGTA		MXD3	TMED7		MAN2A1	SORL1		MAP2	SGSM3		NR1D2	XK		NT5E	USP37		NF1	TMEM189		PFKFB3			NUP98			PDCD6IP			RAF1			PHF6			RAB27B			PLP2
	LGR5	SH3BP5		MXD4	TMEM106B		MAOA	SOX6		MAP2K1	SGTA		NR1I2	XPO5		NTN4	UTRN		NF2	TMEM189-UBE2V1		PFKFB4			NUPR1			PDCL			RAI14			PHYHIPL			RAB38			PLPP3
	LGR6	SH3GL2		MXI1	TMEM132E		MAOB	SP1		MAP2K3	SH3GL2		NR2F2	XRCC1		NUAK2	VCAM1		NFAT5	TMEM212		PFKM			NUSAP1			PDE12			RAN			PI15			RAC1			PLXDC1
	LIFR	SH3RF1		MYB	TMEM163		MAP1B	SPARC		MAP3K1	SHMT1		NR4A1	XRCC3		NUCB2	VCP		NFATC2	TMEM59		PFN1			ODC1			PDE1C			RANBP2			PIAS3			RAD18			PLXNA4
	LIG4	SHC3		MYC	TMEM189		MAP1LC3B	SPHK1		MAP3K2	SIAH1		NR4A2	XYLT2		NUP43	VDAC1		NFE2L2	TNFRSF21		PGF			OLR1			PDE4D			RAP1A			PIFO			RAD51			PMEPA1
	LIMK2	SHMT1		MYCN	TMEM230		MAP2K3	SPP1		MAP3K20	SIGMAR1		NREP	YKT6		NUP62	VEGFA		NFIA	TNIK		PGK1			OPCML			PDE5A			RAP1B			PIK3C2B			RAD51B			PML
	LINGO1	SHMT2		MYOM2	TNFRSF21		MAP2K6	SPR		MAP4K4	SIPA1L2		NRG1	YOD1		NUPR1	VHL		NFIB	TNKS2		PHB			OPRL1			PDGFA			RB1			PIK3C3			RAI14			PNP
	LOX	SI		MYT1	TNIK		MAP3K1	SPRY1		MAPK1	SIRT1		NRGN	YWHAG		NUSAP1	VIM		NFKB1	TOR1A		PHF19			OPRM1			PDGFB			RBFOX1			PIK3CA			RALGAPA1			PODXL
	LPAR3	SIAH1		MYT1L	TNKS2		MAP3K2	SPTBN1		MAPK11	SIRT2		NSUN5	YWHAZ		OCRL	VIP		NFKBIA	TOR2A		PHF20			OPTN			PDGFC			RBL2			PIK3CB			RANBP6			POLE
	LRIG1	SIGMAR1		NAA25	TOMM20		MAP3K20	SQSTM1		MAPK14	SIRT7		NT5C2	ZNF184		ODC1	VPS35		NGFR	TOX3		PHF3			ORAI1			PDIA3			RBM3			PIK3CG			RAP1A			PON2
	LRIG2	SIPA1L2		NAA30	TOR1A		MAP3K21	SREBF1		MAPK3	SKIL		NT5E	ZNF253		OGA	WBP1L		NIF3L1	TP53		PHF5A			OSMR			PDIK1L			RBM45			PIK3R3			RAP1B			POU2F1
	LRIG3	SKIL		NAIP	TOX3		MAP4K4	SRGAP3		MAPK8	SKP1		NTN1	ZNF436		OLR1	WNT5A		NINJ1	TP63		PHLDA2			OTUD4			PDK3			RBMS3			PIM1			RASA1			PPARA
	LRP1	SLC11A1		NAMPT	TP63		MAPK1	SRRM2		MAPK9	SLC11A2		NTN4	ZNF512B		OPTN	WNT9A		NKIRAS2	TPM1		PHLPP1			OXTR			PDK4			RCAN1			PIM3			RASGRF1			PPARGC1A
	LRP1B	SLC11A2		NANOG	TPH2		MAPK11	ST8SIA4		MAPKAPK2	SLC16A1		NTS	ZNF746		ORAI1	WWC1		NLK	TPT1		PHYHIPL			P2RX4			PDLIM5			RCC2			PIWIL1			RASL10A			PPIB
	LRP6	SLC16A1		NAP1L1	TPO		MAPK14	STAT1		MAPKAPK3	SLC16A7		NUCB2	ZP3		ORAI2	WWOX		NLRP2	TRAT1		PI4K2A			PABPC1			PDPK1			RCOR1			PIWIL4			RAVER2			PPID
	LRRC59	SLC16A7		NBN	TPPP		MAPK3	STAT3		MARCKS	SLC17A5		NUDT1			OSMR	XBP1		NME1	TRIM13		PID1			PAFAH1B1			PECAM1			RDX			PKD2			RB1			PPP1R1A
	LSS	SLC17A5		NBPF10	TRAF6		MAPK8	STK35		MARCKSL1	SLC17A6		NUDT21			OTUD4	XIAP		NME2	TRIM27		PIEZO1			PAK1			PFKFB2			RELB			PLA2G4A			RBL2			PPP1R1C
	LTBP1	SLC18A2		NCAM1	TRAM1		MAPKAP1	STK39		MARK2	SLC18A2		NUMB			OXTR	XPO5		NME3	TRIM32		PIK3C2B			PANK2			PFKFB3			RELN			PLAUR			RBM3			PRC1
	LTBP4	SLC19A1		NCK1	TRIM13		MAPKAPK2	STUB1		MAX	SLC19A1		NUP43			P2RX4	XPR1		NNMT	TRPC6		PIK3CB			PAPOLA			PGK1			REST			PLCB1			RBMS3			PRELP
	MACC1	SLC1A1		NCKIPSD	TRIM32		MAPKAPK3	STX6		MAZ	SLC1A2		NUP62			P4HB	XRCC3		NOC2L	TSC2		PIK3CG			PARD3			PGR			RET			PLEK			RBPJ			PRKAA1
	MACF1	SLC1A2		NCL	TRIM9		MARCKS	STXBP1		MBD2	SLC20A2		NUP98			PAM	XYLT2		NOLC1	TUBA4A		PIK3R1			PARP1			PHF14			REV3L			PLK4			RCAN1			PRKAA2
	MAGEA1	SLC20A2		NCOR1	TRPC1		MARCKSL1	SUGT1		MBP	SLC22A5		NUSAP1			PANK2	YKT6		NOP53	TUSC2		PIK3R2			PARP3			PHF19			RHBDF1			PLOD2			RCOR1			PRKAR1A
	MAGT1	SLC22A1		NCOR2	TRPM7		MARK2	SV2B		MBTPS1	SLC25A28		OCRL			PAPOLA	YOD1		NOTCH2	TXNIP		PIM1			PAX3			PHF20			RHOB			PMS1			RDX			PRKCA
	MAK16	SLC25A3		NDN	TRPV1		MAZ	SYBU		MCL1	SLC25A3		ODC1			PARP3	YWHAE		NOTCH3	TYROBP		PIM3			PBX3			PHF3			RHOC			PNO1			RECK			PRKCB
	MALT1	SLC2A14		NDRG1	TSHZ2		MBD2	SYT11		MCM6	SLC2A1		OIP5			PATZ1	YWHAH		NOVA1	UBE2E2		PINK1			PCBP2			PHF6			RIN2			POLDIP2			RECQL4			PRKCE
	MAOA	SLC30A10		NDRG4	TTR		MBP	SYVN1		MCTS1	SLC2A13		OPCML			PAX6	YWHAZ		NOX4	UBE2K		PIP4K2A			PCNA			PHYHIPL			RIPK1			POLE4			RELN			PRKCG
	MAP1B	SLC39A8		NDST1	TXNIP		MCAT	TAL1		MDK	SLC2A6		OPN1SW			PBK	ZFP64		NOX5	UBE2V1		PKD1			PCSK6			PI15			RMDN1			POLK			REST			PRKCI
	MAP1LC3B	SLC41A1		NEDD4L	TXNRD1		MCL1	TALDO1		MDM2	SLC33A1		OPRL1			PBX3	ZFYVE26		NPAS3	UBE3A		PKMYT1			PCYT1A			PI4K2A			RNASEH2A			POLR3B			RET			PRKD3
	MAP2	SLC52A2		NEDD9	TYMS		MCM6	TARDBP		ME1	SLC39A8		OPRM1			PCNA	ZNF165		NPM1	UBQLN2		PLA2G4A			PDCD10			PID1			RND3			POU1F1			RFC4			PRLR
	MAP2K1	SLC6A11		NEK9	TYR		MCOLN1	TBC1D5		ME2	SLC52A2		OPTN			PCSK6	ZNF184		NPTX2	UBTF		PLAGL1			PDCD4			PIFO			RNF135			POU2F1			RGCC			PRMT5
	MAP2K3	SLC6A3		NEO1	UBE2E2		MDK	TBC1D9		MEF2A	SLC6A13		ORAI1			PDAP1	ZNF253		NQO1	UNC13C		PLAU			PDCD6			PIK3C2B			RNF138			PPARG			RHBDD1			PRNP
	MAP3K11	SLC6A4		NF1	UBE2K		MDM2	TBK1		MELK	SLC6A8		ORAI2			PDCD10	ZNF436		NR0B2	USP24		PLAUR			PDE12			PIK3C3			RNF168			PPARGC1A			RHBDF1			PROS1
	MAP3K2	SLC6A8		NF2	UBE3A		ME1	TCF3		MEOX2	SLC7A1		P2RX4			PDCD1LG2	ZNF512B		NR1D2	USP25		PLCB1			PDE4D			PIK3CA			RNF19A			PPP1R13B			RHOA			PRPS1
	MAP3K20	SLC7A1		NFAT5	UBQLN1		ME2	TCIM		MET	SLC7A11		P4HB			PDCD4	ZNF629		NR1I2	UTRN		PLD2			PDGFB			PIK3CB			RNF41			PPP1R13L			RHOB			PSAT1
	MAP3K21	SLC7A5		NFATC1	UBQLN2		MEF2A	TCOF1		METAP2	SLC7A5		PABPC1			PDCD6	ZSCAN21		NR2C2	UTS2R		PLEC			PDGFC			PIK3CG			RNMT			PPP1R1C			RHOD			PSD3
	MAP3K7	SLC8A1		NFATC2	UBTF		MELK	TET1		MFAP1	SLC8A1		PAFAH1B1			PDCD6IP			NR2E1	VAPB		PLEK			PDGFRA			PIK3R2			ROBO1			PPP2R5E			RHPN2			PSIP1
	MAP4K4	SLC8B1		NFE2L2	UCHL3		MET	TET2		MGAT1	SMARCA1		PAK1			PDCL			NR2F2	VCP		PLEKHM2			PDIA3			PIK3R3			ROMO1			PPP6C			RICTOR			PSMD12
	MAPK1	SMARCA1		NFIA	UMOD		METAP2	TFAM		MGAT5	SMARCA2		PAK4			PDE12			NRAS	VDAC1		PLK1			PDIK1L			PIWIL1			ROR2			PPT1			RIN2			PSMD2
	MAPK14	SMARCA2		NFIB	UNC13C		MGAT1	TFB2M		MGMT	SMG1		PAM			PDE1C			NREP	VGF		PLK2			PDK1			PLAUR			RPA1			PRDM2			RIOX1			PSMD9
	MAPK3	SMPD1		NFKBIA	USO1		MGMT	TFDP2		MGP	SMS		PANK2			PDE4D			NRG1	VIP		PLK4			PDK2			PLCB1			RPL13A			PRKAA1			RIPK2			PTBP2
	MAPK8	SMS		NFKBIZ	USP1		MGP	TFEB		MIB1	SMUG1		PAPOLA			PDE5A			NRP1	VPS26A		PLOD2			PDK3			PLEK			RPL17			PRKAA2			RMDN2			PTBP3
	MAPK8IP2	SNAP23		NGF	USP13		MIB1	TFRC		MIF	SNAP23		PARD3			PDGFC			NRP2	VPS35		PLOD3			PDLIM5			PLOD2			RPL17-C18orf32			PRKAR1A			RMDN3			PTCH1
	MAPK9	SNAP25		NHEJ1	USP15		MICA	TGFA		MIIP	SNAP25		PARP1			PDGFRA			NSUN5	WBP1L		PLPP1			PFKFB2			PLXDC1			RPL3			PRKCA			RNASEH2A			PTEN
	MAPKAP1	SNCA		NLGN3	USP24		MICAL2	TGFB1		MKI67	SNCA		PAX3			PDIA3			NT5E	WFS1		PLPP3			PFKFB3			PLXNA2			RPL8			PRKCI			RND3			PTGS2
	MAPKAPK2	SNCG		NLK	USP25		MKI67	TGFBR1		MKNK2	SNCB		PAX5			PDK1			NTN1	WNT1		PLXDC1			PFKM			PLXNA4			RPS11			PRKD3			RNF112			PTK2
	MAPKAPK3	SNX3		NLRP3	USP37		MKNK1	TGM2		MLH1	SNCG		PAX6			PDK3			NTN4	WNT4		PLXNA2			PFN1			PMEPA1			RPS15A			PRKDC			RNF138			PTK2B
	MARCKS	SNX6		NOB1	UTRN		MKNK2	THBS1		MLH3	SNRNP70		PBK			PDK4			NTRK1	WNT9A		PLXNA4			PHB			PMS1			RPS20			PRLR			RNF139			PTN
	MARCKSL1	SOAT1		NOLC1	VAPB		MLH1	THOP1		MME	SNRPF		PCBP2			PDLIM5			NUAK2	WWC1		PMEPA1			PHF19			PNO1			RPS27			PRMT1			RNF19A			PTPN11
	MAX	SOCS3		NOS1	VHL		MMP16	TICAM2		MMP1	SNX3		PCLAF			PEA15			NUDT21	XBP1		PML			PHF20			POLK			RPS6KA3			PROS1			ROBO1			PTPN2
	MAZ	SOD1		NOS3	VIP		MMP19	TIGAR		MMP13	SNX6		PCNA			PFKFB2			NUP62	XIAP		PODXL			PHF6			POU2F1			RPS6KB1			PROX1			ROCK2			PTPN6
	MBP	SOD2		NOTCH1	VPS11		MMP2	TIMP1		MMP16	SOAT1		PDAP1			PFKM			OCA2	XPO5		POLD1			PHLPP1			PPARA			RRAS			PRUNE2			RPL17-C18orf32			PTPRC
	MCL1	SOX6		NOTCH2	VPS13C		MMP3	TIMP2		MMP2	SOD1		PDCD4			PFN1			OCRL	XPR1		POLDIP2			PI15			PPARG			RRBP1			PSAP			RPP25			PTPRD
	MCM3AP-AS1	SP1		NOTCH3	VPS26A		MMP9	TIMP3		MMP3	SOD2		PDE12			PGAM1			OGA	XYLT2		POLE			PI3			PPARGC1A			RRM2			PSAT1			RPS6KA2			PTPRT
	MCM6	SPARC		NOVA1	VPS35		MPC1	TKT		MMP9	SORL1		PDE4D			PGF			OLR1	YOD1		POLL			PIK3C2B			PPID			RSPO2			PSD3			RPS6KB1			PUM2
	MDM2	SPP1		NOX4	VPS41		MPC2	TLE5		MMRN1	SOX6		PDE5A			PGK1			OPCML	YWHAE		POMGNT1			PIK3CA			PPP1R13L			RUNX1			PSIP1			RTEL1			PVT1
	MDM4	SPRY1		NPAS2	WAS		MPRIP	TLN1		MMUT	SP1		PDGFA			PGR			OPHN1	YWHAG		POU2F1			PIK3CB			PPP1R1C			RUNX2			PSMB4			RTKN			PYGO2
	ME1	SPTBN1		NPAS3	WNT3		MPST	TMED10		MPC1	SPHK1		PDGFB			PHF14			ORAI1	YWHAZ		PPARA			PIK3R3			PPP2R5E			RXFP1			PSMD12			RTL10			QKI
	ME2	SQSTM1		NQO1	WNT5A		MPZL2	TMED7		MPC2	SPR		PDGFC			PHF20			OSMR	ZFP64		PPARGC1A			PIM1			PPP6C			RYBP			PSMD9			RUNX1			RAB27B
	MEF2A	SREBF1		NR0B2	WWC1		MRPL58	TMED9		MPG	SPTBN1		PDGFRA			PHF6			OTUD4	ZGLP1		PPIF			PINK1			PRDM2			S100A10			PTBP1			RUNX2			RAB3GAP1
	MELK	SRGAP3		NR1D2	XIAP		MRPS30	TMEM106B		MPL	SQSTM1		PDGFRB			PI15			PABPC1	ZNF253		PPP1CA			PIWIL1			PRELP			S100A11			PTBP3			RYBP			RABGEF1
	MEOX2	SRRM2		NR1I3	XK		MRPS34	TMEM189		MPP1	SRRM2		PDIA6			PI3			PAEP	ZNF436		PPP1R11			PKD1			PRKAA1			S100A4			PTCH1			S100A11			RAC1
	MERTK	ST8SIA3		NR2C2	XPO5		MSH2	TMEM229B		MPRIP	ST13		PDK2			PID1			PAFAH1B1	ZNF746		PPP1R12C			PLA2G4A			PRKAA2			S100A6			PTEN			S100A4			RACK1
	MET	STAT1		NR2F2	XPR1		MSH6	TMEM230		MPST	ST3GAL2		PDLIM1			PIEZO1			PAPOLA			PPP1R13B			PLAGL1			PRKAB1			SALL2			PTGFRN			S100A6			RAD18
	METAP2	STAT3		NR4A2	YKT6		MSI2	TNF		MRPL28	STAT1		PEA15			PIK3C2B			PARP1			PPP1R15A			PLAUR			PRKAR1A			SAR1A			PTGS2			SAGE1			RAD51
	MFAP1	STAT4		NRAS	YOD1		MSN	TNFRSF12A		MRPL41	STAT3		PFKM			PIK3CA			PARP3			PPP1R1A			PLCB1			PRKCA			SAT1			PTK2			SALL2			RAF1
	MGMT	STIM1		NREP	YWHAG		MST1R	TNFRSF14		MRPL58	STBD1		PFN1			PIK3CB			PATZ1			PPP1R1C			PLCG1			PRKCB			SAT2			PTPN11			SALL4			RALBP1
	MGP	STK35		NRP1	YWHAH		MT1A	TNFRSF21		MRPS30	STIM1		PGAM1			PIK3R1			PAX3			PPP6C			PLEC			PRKCE			SATB1			PTPN12			SAT1			RAN
	MIB1	STK39		NRP2	YWHAZ		MT1E	TNIK		MRTFA	STK35		PGF			PIK3R2			PAX5			PPT1			PLEK			PRKCI			SCG5			PTPN14			SATB1			RANBP2
	MICA	STXBP1		NSUN5	ZFP64		MTAP	TNKS2		MS4A1	STK39		PGK1			PIK3R3			PAX6			PRC1			PLEK2			PRKD2			SDC2			PTPN2			SAV1			RANBP6
	MKI67	STXBP3		NT5C2	ZFP90		MTDH	TOMM20		MSH2	STMN2		PGR			PIM1			PCDH10			PRDM2			PLEKHM2			PRKD3			SEL1L			PTPRC			SCARA3			RAP1B
	MKNK1	SUCLA2		NT5E	ZFYVE26		MTFR2	TOMM40		MSH3	STX1B		PHB			PIM3			PDE1C			PRELP			PLK1			PRLR			SELP			PTPRD			SDC2			RARRES1
	MKNK2	SUGT1		NTN4	ZNF253		MTOR	TOR1A		MSH6	STX6		PHF19			PIN1			PDE4A			PRKAA1			PLK2			PRNP			SELPLG			PTPRT			SEL1L			RASL10A
	MLH3	SYBU		NTS	ZNF436		MTPAP	TOR2A		MSI2	STXBP1		PHF6			PIP4K2A			PDE4D			PRKAR1A			PLK4			PROS1			SEMA6A			PTPRZ1			SEMA3A			RASSF1
	MME	SYNJ1		NUAK2	ZNF512B		MTR	TOX3		MSLN	STXBP3		PHYHIPL			PIWIL4			PDGFA			PRKCA			PLOD2			PROX1			SEPTIN2			PUM2			SEMA3B			RASSF10
	MMP14	SYNM		NUCB2	ZNF629		MTTP	TP63		MSX1	SUCLA2		PI3			PJA1			PDGFB			PRKCD			PLPP1			PRRT2			SERP1			PXN			SEMA3C			RB1
	MMP16	SYT11		NUDT21	ZNF746		MUC13	TPCN2		MT1E	SUGT1		PID1			PLA2G4A			PDGFRA			PRKCE			PLPP3			PRSS55			SERPINB1			QKI			SEMA3D			RB1CC1
	MMP24	SYT17		NUMB			MUL1	TPM1		MTAP	SYBU		PIEZO1			PLAGL1			PDGFRB			PRKD2			PLXNA2			PRUNE2			SERPINB6			RAB25			SEMA3E			RBBP4
	MMP25	TALDO1		NUP43			MVP	TPO		MTDH	SYN3		PIK3CA			PLAUR			PDIK1L			PRKD3			PLXNA4			PSAP			SERPINE1			RAB27B			SEMA6A			RBBP5
	MMP3	TAOK2		NUSAP1			MXD1	TPT1		MTR	SYNJ1		PIK3CB			PLCB1			PDK1			PRMT8			PODXL			PSD3			SERPINE2			RAB3GAP1			SEPTIN7			RBFOX1
	MMUT	TAP1		ODC1			MXD4	TRAF6		MTRR	SYNM		PIK3CG			PLCG1			PDK3			PRRT2			POLD4			PSIP1			SERPINH1			RABGEF1			SERPINA1			RBM14
	MNX1	TARDBP		OLIG1			MXI1	TRAM1		MTSS1	SYP		PIK3R2			PLEC			PDK4			PSAT1			POLE			PSMC6			SESN2			RAC3			SERPINE2			RBM45
	MPC1	TBC1D5		OLIG2			MYB	TREM1		MTX1	SYT11		PIM1			PLK1			PDLIM1			PSD3			POLK			PSMD12			SETD2			RAD51AP1			SERPINF1			RBMS3
	MPRIP	TBC1D9		OPCML			MYBL2	TRIB3		MVP	SYVN1		PIN1			PLK2			PDLIM5			PSMD2			POLL			PSMG1			SFRP1			RAD54L			SERPINI1			RBPJ
	MRPS30	TBK1		OPHN1			MYC	TRIM27		MXD1	TACR1		PINK1			PLK4			PDPK1			PSMD9			POLR3B			PTBP1			SFRP4			RALGAPA1			SETD2			RCAN1
	MSH2	TBP		OPRM1			MYCN	TRIM32		MXD3	TAL1		PIP4K2A			PLOD2			PDPN			PTBP1			PON2			PTBP2			SGK1			RAN			SFRP1			RCOR1
	MSI2	TCF3		OPTN			MYD88	TRPC1		MXD4	TAOK2		PKM			PLPP3			PEA15			PTBP2			POSTN			PTBP3			SGMS1			RANBP2			SFRP2			RDX
	MSLN	TCIM		ORAI2			MYL9	TRPC6		MXI1	TBC1D5		PKMYT1			PLXDC1			PECAM1			PTBP3			POTEM			PTCH1			SGTA			RANBP6			SGK1			RECK
	MSN	TET1		OSM			MYO1C	TSHZ2		MYB	TBC1D9		PLAGL1			PLXNA2			PFKM			PTCH1			POU2F1			PTEN			SHH			RAP1A			SGMS1			RELA
	MST1R	TFAM		OSMR			MYRIP	TST		MYBL2	TBK1		PLAU			PLXNA4			PGK1			PTEN			PPARA			PTGS1			SHPRH			RASA1			SGMS2			RELN
	MT1E	TFB1M		OTUD4			NAMPT	TUBA1A		MYC	TBP		PLAUR			PML			PGR			PTGFRN			PPARG			PTGS2			SIAH1			RASGRP3			SH3BP4			REST
	MTAP	TFDP2		OXTR			NANS	TUBA4A		MYD88	TCF3		PLCB1			PNO1			PHB			PTGS2			PPARGC1A			PTK2B			SIM2			RB1			SH3GL3			RET
	MTDH	TFEB		P4HB			NAP1L1	TUSC2		MYL9	TCIM		PLCG1			PODXL			PHF14			PTHLH			PPID			PTN			SIN3B			RBBP5			SHC1			REV3L
	MTFR2	TFRC		PAEP			NAPRT	TWNK		MYT1L	TCOF1		PLD2			POLD4			PHF19			PTPN12			PPP1CA			PTPN1			SIRT1			RBFOX1			SHH			RGR
	MTHFR	TGFA		PAFAH1B1			NAT2	TXN		NAB2	TEF		PLEKHM2			POLE4			PHF20			PTPN14			PPP1R11			PTPN11			SIX4			RBL2			SHPRH			RHOA
	MTOR	TGFB1		PAK1			NBPF10	TXNIP		NAIP	TET2		PLG			POLK			PHF3			PTPN3			PPP1R12C			PTPN12			SKA1			RBM14			SIAH1			RHOB
	MTRR	TGFB2		PAK4			NCK1	TXNRD1		NAMPT	TFAM		PLK1			POSTN			PHF5A			PTPRD			PPP1R13L			PTPN14			SLC12A2			RBM3			SIL1			RICTOR
	MTSS1	TGFBR1		PANK2			NCKIPSD	UBAC1		NANS	TFB1M		PLK4			POTEM			PHLDA2			PTPRF			PPP2R5E			PTPN2			SLC16A1			RBMS3			SIN3B			RIOK1
	MTX1	TGM2		PAPOLA			NCOR2	UBC		NAP1L1	TFB2M		PLOD3			POU2F1			PHLDB1			PTPRT			PPP6C			PTPN3			SLC16A3			RBPJ			SKI			RIPK1
	MVP	TGS1		PARD3			NDN	UBE3A		NAPRT	TFDP2		PLPP3			PPARG			PI4K2A			PTPRZ1			PRDM2			PTPRC			SLC1A1			RCC2			SKP2			RIPK2
	MX2	THAP1		PARG			NDRG1	UBQLN1		NBN	TFRC		PLXNA2			PPP1R11			PIAS3			PUM2			PREX1			PTPRD			SLC1A3			RCOR1			SLAMF1			RMDN1
	MXD1	THBS1		PATZ1			NDRG4	UBQLN2		NCAM1	TGFB1		PMEPA1			PPP1R13B			PID1			PVR			PRIMA1			PTPRT			SLC1A5			RDX			SLC12A2			RNASEH2B
	MXD3	THY1		PAX3			NDST1	UCHL1		NCKIPSD	TGFB2		PNOC			PPP1R15A			PIFO			PXN			PRKAA1			PTPRZ1			SLC20A1			RECK			SLC12A4			RNF138
	MXI1	TIAL1		PAX5			NDUFA13	UCP2		NCL	TGFBR1		PODXL			PPP6C			PIK3C2B			QKI			PRKAA2			PUM2			SLC25A37			RECQL			SLC16A1			RNF139
	MYB	TIGAR		PAX6			NECTIN4	ULK1		NCOR2	TGM2		POLD1			PRKAA2			PIK3C3			RAB27B			PRKAR1A			PVR			SLC27A3			RELA			SLC16A3			RNF168
	MYBL2	TIMP2		PBX3			NEDD9	USO1		NDN	TGS1		POLD4			PRKAR1A			PIK3CA			RAB3A			PRKCB			PYGO2			SLC2A1			RELN			SLC1A1			RNF41
	MYC	TIMP3		PCBP2			NEFL	USP1		NDRG1	TH		POLDIP2			PRKCB			PIK3CB			RAB3GAP1			PRKCZ			QKI			SLC2A4RG			REST			SLC1A3			RNMT
	MYCN	TLN1		PCDH10			NEIL3	USP10		NDRG2	THAP1		POLE			PRKCD			PIK3CD			RAB40B			PRKD1			RAB13			SLC37A4			RET			SLC20A1			ROCK1
	MYD88	TLR4		PCDH8			NEK2	USP15		NDRG4	THBS1		POLL			PRKCE			PIK3CG			RAC2			PRKD2			RAB3GAP1			SLC38A1			REV3L			SLC22A10			RPA1
	MYL9	TM7SF2		PCNA			NEK9	USP24		NDST1	THY1		POLR2F			PRKCI			PIK3R1			RACK1			PRKD3			RAB40B			SLC39A9			RHBDD1			SLC22A5			RPL17-C18orf32
	MYO1C	TMBIM6		PCSK6			NEO1	USP30		NDUFA13	TIAL1		POMGNT1			PRKCZ			PIK3R3			RAD18			PRLR			RABGEF1			SLC3A2			RHOB			SLC25A16			RPL3
	MYRIP	TMED10		PCYT1A			NES	USP37		NEDD4L	TIGAR		PON2			PRKD1			PIM3			RAD51			PROS1			RAC1			SLC52A2			RHPN2			SLC26A3			RPL5
	MYT1L	TMED7		PDCD10			NEU4	UTS2R		NEDD8	TIMM23		POU2F1			PRKDC			PIN1			RAD51AP1			PRPS1			RAD18			SLC6A8			RICTOR			SLC2A1			RPP25
	NAA25	TMED9		PDCD4			NF1	VAPB		NEDD9	TIMM8A		POU5F1			PRMT1			PINK1			RAD51B			PRUNE2			RAD51			SLC7A11			RIN2			SLC2A4RG			RPS15A
	NAA30	TMEM189		PDCD6IP			NF2	VDAC1		NEFL	TIMP2		PPARA			PRMT2			PITX1			RAD54L			PSAP			RAD51AP1			SLC7A5			RIOK1			SLC35F1			RPS2
	NAIP	TMEM189-UBE2V1		PDCL			NFAT5	VDR		NEIL3	TIMP3		PPARG			PRNP			PIWIL4			RAF1			PSAT1			RAD51B			SLC9A1			RIOX2			SLC38A1			RPS3
	NAMPT	TMEM212		PDE12			NFATC1	VEGFA		NEK2	TINAGL1		PPARGC1A			PROCR			PKM			RAI14			PSD3			RAF1			SLC9A3R1			RIPK2			SLC38A3			RPS6KA3
	NAPSA	TMEM230		PDE1C			NFATC2	VGF		NEK9	TKT		PPIA			PROS1			PKMYT1			RALGAPA1			PSG2			RALBP1			SLFN11			RMDN2			SLC52A1			RPS6KA6
	NBN	TMEM59		PDE4A			NFE2L2	VIM		NELL2	TLE5		PPIF			PROX1			PLAAT4			RAN			PSMB4			RALGAPA1			SLN			RNASEH2A			SLC52A2			RPS6KB1
	NCAM1	TMEM98		PDE4D			NFIA	VPS11		NEO1	TLR4		PPP1CA			PRPS1			PLAGL1			RAP1B			PSMD2			RANBP2			SLTM			RNASEH2B			SLC6A8			RRM2
	NCOR2	TNFRSF12A		PDE5A			NFIB	VPS35		NES	TMBIM6		PPP1R11			PRRT2			PLAU			RARG			PSMD9			RAP1A			SMAD1			RND1			SLC7A11			RSU1
	NDRG4	TNFRSF14		PDGFA			NFKB1	VPS41		NEU1	TMED10		PPP1R12C			PRUNE2			PLCB1			RAVER2			PTBP1			RAP1B			SMAD3			RNF112			SLC9A3R1			RUNX1
	NDST1	TNFRSF21		PDGFB			NFKBIA	VSNL1		NEU3	TMED7		PPP1R13L			PSAP			PLEC			RB1			PTBP2			RARRES1			SMAD4			RNF138			SLFN11			RUNX2
	NECTIN1	TNIK		PDGFC			NFKBIZ	WASF2		NF1	TMED7-TICAM2		PPP1R15A			PSAT1			PLEK2			RB1CC1			PTBP3			RASA1			SMAD7			RNF19A			SLFN5			RYBP
	NEDD9	TNKS2		PDGFRA			NGFR	WFS1		NF2	TMEM106B		PPP1R1C			PSD3			PLEKHB1			RBBP8			PTCH1			RASGRP3			SMARCA2			RNF41			SLIT2			S100B
	NEIL3	TOMM20		PDIA3			NIBAN2	WNT4		NFAT5	TMEM189		PPP6C			PSIP1			PLEKHM2			RBL2			PTGFRN			RAVER2			SMC1A			ROBO1			SMAD1			S1PR1
	NEK2	TOR1A		PDIA6			NIF3L1	WWC1		NFATC2	TMEM189-UBE2V1		PRC1			PSMB4			PLG			RBM14			PTGR1			RB1			SMG1			ROCK2			SMAD2			SALL2
	NEK8	TP53		PDIK1L			NKIRAS2	XBP1		NFE2L2	TMEM230		PRDX1			PSMD2			PLK1			RBMS3			PTGS1			RB1CC1			SMN1			RPA1			SMAD4			SAR1A
	NELL2	TPCN2		PDK1			NLGN3	XIAP		NFIB	TMEM98		PRDX2			PSMG1			PLK2			RCAN1			PTGS2			RBBP4			SMN2			RPS2			SMARCA1			SAT1
	NEO1	TPH2		PDK3			NLK	XPO5		NFKB1	TNFAIP8L2		PREX1			PTBP2			PLPP3			RCOR1			PTK2			RBBP5			SMPX			RPS20			SMG1			SAT2
	NES	TPM1		PDK4			NMI	XPR1		NFKB2	TNFRSF12A		PRIMA1			PTBP3			PLXNA2			RECK			PTN			RBBP8			SMS			RPS3			SMO			SATB1
	NEU1	TPT1		PDLIM5			NNMT	XRCC3		NFKBIA	TNFRSF14		PRKAA2			PTEN			PLXNA4			RELN			PTPA			RBFOX1			SNAI2			RPS6KA3			SMS			SCARA3
	NF1	TRAM1		PDPK1			NOB1	YKT6		NFKBIZ	TNFRSF21		PRKAR1A			PTGFRN			PMS1			REST			PTPN3			RBL2			SNAP91			RPS6KA6			SNAI1			SCO1
	NF2	TRAP1		PDPN			NOLC1	YOD1		NGF	TNIK		PRKCB			PTGR1			POLD1			RET			PTPN6			RBM3			SNCA			RPS6KB1			SNCA			SDC1
	NFAT5	TRAPPC2L		PECAM1			NOS3	YWHAE		NGFR	TNKS2		PRKCE			PTGS1			POLK			REV3L			PTPRD			RBMS3			SNRPB			RRM2			SOCS3			SDCBP
	NFE2L2	TREM1		PER3			NOTCH1	YWHAZ		NHEJ1	TOMM20		PRKD1			PTGS2			PON2			REXO1			PTPRF			RBPJ			SOAT1			RSPO2			SOCS6			SEL1L
	NFIA	TRIM13		PFKFB2			NOTCH2	ZFP90		NIF3L1	TOMM40		PRKD3			PTHLH			POU1F1			RFC4			PTPRU			RCOR1			SOCS6			RSPO3			SORBS1			SELPLG
	NFIB	TRIM27		PFKFB3			NPTX2	ZFYVE26		NINJ1	TOR1A		PRKDC			PTN			PPARA			RGCC			PTPRZ1			RDX			SOD1			RTN4R			SORT1			SEMA3A
	NFKB1	TRIM32		PGK1			NQO1	ZNF165		NKIRAS2	TOX3		PRLR			PTPN11			PPARG			RHBDD1			PUM2			RECQL			SOD2			RUNX1			SOS1			SEMA3C
	NFKB2	TRIM9		PGR			NR1D2	ZNF253		NME2	TP53		PROX1			PTPN12			PPARGC1A			RHBDF1			PVR			REG1A			SORT1			RUNX2			SOX1			SEMA3E
	NFKBIZ	TRPC1		PHF14			NR1I2	ZNF436		NME3	TPH2		PRPS1			PTPN14			PPIF			RHPN2			PXN			REG3A			SOS1			RUNX3			SOX11			SEPTIN2
	NGF	TSHZ2		PHF20			NR2C2	ZNF512B		NMI	TPM1		PSAP			PTPN2			PPP1CA			RICTOR			PYGO2			RELN			SOS2			RWDD3			SOX2			SEPTIN9
	NIBAN2	TST		PHF3			NR2E1	ZP3		NNMT	TPPP		PSAT1			PTPN6			PPP1R13B			RIN2			QKI			REST			SOX11			RXFP1			SOX21			SERP1
	NKD1	TUBA1A		PHF6			NR2F2	ZUP1		NOB1	TPSD1		PSD3			PTPRC			PPP1R13L			RMDN1			RAB13			RET			SOX5			RYBP			SOX4			SERPINA1
	NLK	TUBA4A		PHLPP1			NR4A1			NOC2L	TRAF2		PSG2			PTPRD			PPP1R1A			RNASEH2A			RAB27B			REV3L			SOX9			S1PR1			SOX9			SERPINB1
	NME3	TUSC2		PHYHIPL			NR4A2			NOG	TRAM1		PSMB9			PTPRF			PPP1R1C			RNF123			RAB38			RGCC			SP1			SAMSN1			SP1			SERPINE1
	NMI	TXN		PI15			NRAS			NOLC1	TRAPPC2L		PSMD12			PTPRZ1			PPP6C			RNF138			RAC1			RHBDD1			SPAG4			SAR1A			SPARC			SERPINE2
	NNMT	TXNIP		PIFO			NREP			NOP53	TRAPPC4		PSMD2			PVR			PPT1			RNF168			RAC2			RHOB			SPHKAP			SATB1			SPARCL1			SETD2
	NOB1	TXNRD1		PIK3C2B			NRG1			NOTCH2	TRIB3		PSMD9			PXN			PRAP1			RNF19A			RAC3			RHPN2			SPOCK1			SAV1			SPAST			SFRP2
	NOC2L	TXNRD3		PIK3C3			NRP1			NOTCH3	TRIM13		PSMG1			QKI			PRDM2			RNMT			RAD18			RICTOR			SPPL3			SDC2			SPATA2			SFRP4
	NOG	TYMS		PIK3CA			NRP2			NOVA1	TRIM32		PTBP3			RAB13			PRDX1			ROBO1			RAD51AP1			RINT1			SPRY1			SDCBP			SPHK1			SGMS2
	NOLC1	UBAC1		PIK3CB			NT5DC2			NOX4	TRIM9		PTCH1			RAB27B			PREX1			ROCK1			RAD54L			RIOK1			SPRY2			SEL1L			SPHK2			SH3BP4
	NOP53	UBE2K		PIK3CD			NT5E			NPAS2	TSC2		PTEN			RAB3GAP1			PRKAA1			ROCK2			RANBP2			RIOK2			SQSTM1			SEMA3A			SPINT1			SH3GL2
	NOS1	UBE2V1		PIK3R1			NTN4			NPAS3	TSHZ2		PTGS1			RAC1			PRKAA2			RPA1			RANBP6			RIPK1			SRC			SEMA3C			SPOCK1			SH3GL3
	NOTCH2	UBE3A		PIK3R2			NTSR1			NPM1	TSPO		PTHLH			RAC2			PRKAR1A			RPL5			RARG			RMDN2			SREBF2			SEMA3D			SPP1			SHC1
	NOTCH3	UBQLN1		PIK3R3			NUCB2			NQO1	TST		PTP4A3			RAD18			PRKCB			RPL8			RARRES1			RNASEH2A			SRGN			SEMA3E			SPPL3			SHC3
	NOTCH4	UBQLN2		PIM1			NUDT1			NR1D2	TTR		PTPN11			RAD51			PRKCD			RPS3			RARRES2			RNF123			SRPK1			SEPTIN2			SPRY2			SHH
	NOVA1	UBTF		PINK1			NUDT21			NR2C2	TUBA4A		PTPN12			RAI14			PRKCI			RPS6KA3			RASA1			RNF135			SRPK2			SEPTIN9			SPRY3			SHPRH
	NPAS2	UCA1		PIP4K2A			NUP43			NR4A2	TUSC2		PTPN14			RANBP2			PRKCZ			RPS6KB1			RAVER2			RNF138			SRRM2			SERP1			SPRY4			SIAH2
	NPAS3	UCHL3		PIWIL1			NUP62			NRAS	TWNK		PTPN2			RANBP6			PRKD1			RRM2			RB1			RNF139			SRSF1			SERPINE2			SREBF1			SIGLEC9
	NPM1	UCP2		PJA1			NUP98			NREP	TXN		PTPRD			RAP1A			PRKD2			RSPO2			RB1CC1			RNF168			SRSF3			SFRP1			SREBF2			SIN3B
	NR1D2	ULK1		PKD1			NUPR1			NRGN	TXNIP		PTPRT			RAP1B			PRKD3			RSPO3			RBBP5			ROCK1			SSBP2			SFRP2			SRGAP1			SIRT1
	NR1I2	UMOD		PKD2			NUSAP1			NRP1	TXNRD1		PTPRU			RARG			PRKDC			RSU1			RBFOX1			ROCK2			SST			SFRP4			SRI			SIRT5
	NR2C2	UNC13C		PLA2G4A			NXT1			NRP2	TYMS		PUM2			RARRES1			PRKN			RUNX1			RBL2			RPL35A			ST13			SGK1			SRPK1			SIRT6
	NR2E1	UQCRH		PLAGL1			OCA2			NSUN5	UBAC1		PVR			RB1			PRL			RUNX2			RBM14			RPL5			ST18			SGK3			SRPK2			SIX4
	NR4A1	USO1		PLAU			ODC1			NT5C2	UBB		PVT1			RB1CC1			PRLR			RYBP			RBM3			RPL8			ST8SIA1			SGMS1			SSBP2			SKI
	NR4A2	USP1		PLCB1			OIP5			NT5DC2	UBE2E2		PXN			RBBP4			PRMT5			S1PR1			RBMS3			RPS20			ST8SIA4			SGMS2			ST13			SLC12A2
	NRAS	USP13		PLEK			OPTN			NT5E	UBE2K		PYGO2			RBBP5			PRMT8			SALL4			RBPJ			RPS3			STAT1			SH3BP4			ST18			SLC12A3
	NREP	USP15		PLK1			ORAI1			NTN1	UBE2L3		QKI			RBM14			PRNP			SART1			RCAN1			RPS6KA3			STAT3			SH3GL3			ST8SIA1			SLC16A1
	NRG1	USP24		PLK2			OSMR			NUCB2	UBE2L6		RAB25			RBM3			PROCR			SAT1			RCC2			RPS6KA6			STAT5B			SHC1			ST8SIA4			SLC16A4
	NRP1	USP25		PLK4			OTUD4			NUDT1	UBE3A		RAB27B			RBMS3			PROM1			SAV1			RDX			RPS6KB1			STC1			SHC3			STAG2			SLC1A1
	NRP2	USP3		PLOD2			OXTR			NUDT21	UBQLN1		RAB38			RBPJ			PRRT2			SCAP			RECK			RRM2			STEAP3			SHH			STAT3			SLC1A5
	NT5DC2	USP30		PLXDC1			P4HB			NUMB	UBQLN2		RAB3GAP1			RCAN1			PRSS55			SCARA3			RELB			RSPO2			STIM2			SHPRH			STAT6			SLC20A1
	NT5E	USP37		PLXNA2			PABPC1			NUPR1	UBTF		RAC1			RCOR1			PRUNE2			SDC2			REST			RSU1			STIP1			SIAH1			STC1			SLC22A3
	NTN1	UTRN		PLXNA4			PAEP			NUSAP1	UCHL3		RAC2			RDX			PSAP			SDCBP			REV3L			RUNX1			STMN1			SIAH2			STC2			SLC22A5
	NTN4	VAPB		PMEPA1			PAFAH1B1			NXT1	UCP2		RACK1			RECK			PSD3			SEL1L			REXO1			RUNX2			STS			SIK1			STEAP3			SLC22A8
	NTSR1	VCP		PMS2			PAK1			OCRL	ULK1		RAD51			RECQL4			PSG2			SELPLG			RFC4			RWDD3			SUB1			SIRT1			STING1			SLC25A3
	NUAK2	VDAC1		PNO1			PAK4			ODC1	UQCRFS1		RAD51AP1			RELA			PSMB8			SEMA3A			RFX1			RXFP1			SUCLG1			SIX3			STK17A			SLC25A37
	NUCB2	VEGFA		PNOC			PAM			OGA	UQCRH		RAD54L			RELB			PSMB9			SEMA3C			RGCC			RYBP			SULF2			SIX4			STK26			SLC2A1
	NUDT1	VHL		PODXL			PANK2			OIP5	USP1		RAF1			REV3L			PTBP1			SEMA3D			RHBDF1			S1PR1			SUMO1			SKP2			STMN3			SLC2A3
	NUMB	VIM		POLK			PAPOLA			OLR1	USP10		RAI14			RFC4			PTBP2			SEMA6A			RHOB			S1PR5			SUZ12			SLAMF1			STYK1			SLC35F1
	NUP98	VIP		POSTN			PARD3			OPTN	USP15		RAN			RHOA			PTBP3			SEMA6B			RHOC			SAMSN1			SWAP70			SLC12A2			SULT1A1			SLC39A9
	NUPR1	VPS13C		POU1F1			PARP1			OSMR	USP25		RAP1A			RHOB			PTCH1			SEPTIN2			RICTOR			SAR1A			SYBU			SLC1A1			SUZ12			SLC7A11
	NUSAP1	VPS41		POU2F1			PARP3			OTUD4	USP3		RARA			RHOD			PTGFRN			SEPTIN4			RIOK1			SATB1			SYF2			SLC1A3			SYBU			SLC7A5
	OCRL	WASF2		PPARA			PAX3			OXTR	USP37		RARG			RICTOR			PTGR1			SEPTIN9			RIOK2			SAV1			SYNE1			SLC22A3			SYK			SLC7A7
	ODC1	WNT1		PPARGC1A			PAX6			P4HB	UTRN		RASA1			RIOK1			PTGS1			SERPINE1			RIOX1			SCARA3			SYNJ1			SLC25A3			SYNE1			SLFN11
	OGA	WNT4		PPIA			PBK			PAFAH1B1	VAPB		RAVER2			RIOK2			PTHLH			SERPINH1			RIPK2			SCG5			SYNJ2			SLC26A3			SYNM			SLFN5
	OIP5	WNT5A		PPID			PBX3			PAM	VDAC1		RB1CC1			RMC1			PTK2			SERPINI1			RMDN2			SDC2			SYT1			SLC2A1			SYP			SLIT2
	OPRM1	WNT9A		PPIF			PCDH8			PANK2	VDR		RBBP4			RMDN1			PTPA			SESN2			RNASEH2A			SEC14L2			TAC1			SLC2A3			SYT1			SLTM
	ORAI2	WWC1		PPP1R1C			PCLAF			PAPOLA	VEGFA		RBBP5			RND3			PTPN1			SGK1			RNASEH2B			SEL1L			TARDBP			SLC35F1			TACC1			SMAD1
	OSMR	WWOX		PPP2R5E			PCNA			PARG	VGF		RBFOX1			RNF123			PTPN11			SGMS2			RNF41			SEMA3A			TAX1BP3			SLC38A1			TACC3			SMAD2
	OTUD4	XBP1		PPP6C			PCSK6			PARK7	VHL		RBL2			RNF135			PTPN14			SGSM3			RNMT			SEMA3C			TBC1D9			SLC3A1			TBC1D9			SMAD3
	P2RX4	XIAP		PRDM2			PDAP1			PAX3	VIM		RBM14			RNF139			PTPN3			SH3BP4			ROBO1			SEMA3D			TCF4			SLC4A1			TBPL1			SMAD4
	P4HB	XK		PREX1			PDCD10			PAX5	VIPR1		RBM3			RNF168			PTPN6			SH3GL2			ROCK1			SEMA3E			TCP1			SLC6A8			TBX2			SMARCA1
	PAFAH1B1	XPO5		PRKAA1			PDCD4			PAX6	VPS11		RBM45			RNF19A			PTPRT			SHC3			RPL35A			SEPTIN7			TDGF1			SLC7A11			TCF3			SMARCA2
	PAK1	XPR1		PRKAA2			PDCD6			PAX7	VPS26A		RCAN1			ROBO1			PTPRU			SIAH1			RPL36A			SERP1			TEAD1			SLCO6A1			TCF4			SMC1A
	PAM	YKT6		PRKAB1			PDE12			PBK	VPS29		RCOR1			ROCK2			PUM2			SIAH2			RPL8			SERPINE2			TENM1			SLFN5			TCP1			SMG1
	PANK2	YOD1		PRKAR1A			PDE4A			PCBP2	VPS41		RDX			ROMO1			PXN			SIGLEC9			RPP25			SERPINI1			TENT4B			SLIT2			TEAD1			SMN2
	PARP1	YWHAE		PRKCA			PDE4D			PCGF1	WASF2		RECK			RPA1			PYCARD			SIK1			RPS11			SETD2			TERF2			SLX4			TENM1			SMUG1
	PATZ1	YWHAG		PRKCB			PDE5A			PCLAF	WBP1L		RECQL4			RPL17			QKI			SIL1			RPS27			SGK1			TES			SMAD2			TENT4A			SNAI2
	PAX6	YWHAH		PRKCE			PDGFA			PCNA	WFS1		RELB			RPL17-C18orf32			RAB3GAP1			SIRT5			RPS6KA3			SGK3			TET2			SMAD3			TERF1			SNAP91
	PAX7	YWHAZ		PRKCI			PDGFB			PCYT1A	WNT5A		RELN			RPL3			RAC1			SIX3			RPS6KB1			SGMS1			TET3			SMAD4			TESC			SOAT1
	PBK	ZFYVE26		PRKCZ			PDGFC			PDAP1	WWC1		RET			RPL5			RAI14			SIX4			RRAD			SGMS2			TFAM			SMAD7			TET2			SOCS6
	PBX3	ZNF184		PRKD3			PDGFRA			PDCD10	XBP1		REV3L			RPS11			RALGAPA1			SKA1			RRAS			SH3BP4			TFDP1			SMARCA1			TET3			SOD2
	PCDH10	ZNF436		PRLR			PDIA3			PDCD4	XIAP		REXO1			RPS20			RAMP3			SKI			RRBP1			SHC3			TFPI2			SMARCA2			TFDP1			SORBS1
	PCLAF	ZNF512B		PRMT2			PDIK1L			PDCD6IP	XK		RFC4			RPS6			RAN			SLC12A2			RRM2			SHH			TFR2			SMARCA4			TFPI2			SORT1
	PCNA	ZNF629		PROM1			PDK1			PDE12	XPO5		RFX1			RPS6KA1			RANBP2			SLC12A4			RSPO2			SHPRH			TFRC			SMG1			TFRC			SOS1
	PCYT1A	ZSCAN21		PROS1			PDK2			PDE5A	XPR1		RGCC			RPS6KA2			RAP1A			SLC16A3			RSPO3			SIAH1			TGFA			SMPX			TGFA			SOX1
	PDAP1	ZUP1		PROX1			PDK3			PDGFA	XRCC1		RHBDF1			RPS6KA3			RAP1B			SLC17A7			RTKN			SIAH2			TGFB1			SNAI2			TGFB2			SOX11
	PDCD1			PRUNE2			PDLIM1			PDGFRA	XRCC3		RHOA			RPS6KA6			RARA			SLC1A1			RTL10			SIM2			TGFB2			SNAP91			TGFBI			SOX4
	PDCD1LG2			PSAP			PDLIM5			PDIA3	XYLT2		RHOC			RPS6KB1			RARRES1			SLC1A3			RUNX3			SIN3B			TGFBR2			SNCA			THBS1			SOX5
	PDCD4			PSAT1			PDPK1			PDIK1L	YKT6		RHPN2			RRAS			RARRES2			SLC1A5			RWDD3			SIRT1			TGM2			SOAT1			THY1			SOX9
	PDCD6			PSD3			PEA15			PDK1	YOD1		RICTOR			RRM2			RASGRF1			SLC20A1			S100A10			SIX4			THBS1			SOCS1			TIGAR			SP1
	PDCD6IP			PSIP1			PER3			PDK2	YWHAE		RIPK2			RSPO2			RASGRP3			SLC22A18			S100A11			SKI			TICAM2			SOCS3			TIGIT			SP100
	PDE1C			PSMC6			PFKFB2			PDK3	YWHAG		RNASEH2A			RSPO3			RASL10A			SLC25A37			S100A4			SKP2			TIGIT			SOCS6			TIMM8A			SPAG9
	PDE4D			PSMD12			PFKFB3			PDK4	YWHAH		RNASEH2B			RSU1			RB1CC1			SLC2A3			S100A8			SLC12A2			TIMP2			SOD1			TIMP2			SPAST
	PDGFA			PTBP2			PFKM			PDLIM1	YWHAZ		RNF123			RTN4R			RBBP4			SLC2A4RG			S1PR1			SLC16A1			TK1			SOS1			TKT			SPATA2
	PDGFC			PTBP3			PGF			PDLIM5	ZFYVE26		RNF168			RUNX2			RBBP5			SLC38A1			SALL2			SLC1A5			TLE1			SOX1			TLK2			SPHKAP
	PDGFRB			PTCH1			PGK1			PDPN	ZGPAT		RNF19A			RUNX3			RBFOX1			SLC39A9			SALL4			SLC20A1			TLK2			SOX11			TLR3			SPINT2
	PDIA3			PTEN			PGR			PDXP	ZNF184		RNF41			RWDD3			RCAN1			SLC3A1			SAR1A			SLC22A10			TLR3			SOX2			TMED7			SPRY3
	PDIA6			PTGFRN			PHB			PEA15	ZNF629		ROBO1			S100A10			RCC2			SLC52A2			SAT1			SLC22A3			TM7SF2			SOX21			TMEM135			SPRY4
	PDIK1L			PTGS2			PHF14			PER3	ZUP1		ROCK1			S100A11			RCOR1			SLC6A8			SATB1			SLC25A16			TMED7			SOX3			TMEM18			SPTA1
	PDK3			PTK2			PHF19			PFKFB2			ROR2			S100A4			REG1A			SLC7A5			SCG5			SLC26A3			TMEM135			SOX4			TMEM71			SREBF2
	PDK4			PTN			PHF5A			PFKFB3			RPA1			S1PR1			RELB			SLC8A2			SCYL1			SLC2A3			TMEM71			SOX5			TMSB10			SRI
	PDLIM5			PTPN1			PHF6			PGAM1			RPL3			SALL4			RELN			SLC9A1			SDC2			SLC35F1			TMPO			SOX7			TMSB4X			SRPK1
	PDPK1			PTPN11			PHLDA2			PGF			RPL5			SAR1A			REST			SLIT2			SEL1L			SLC39A9			TMSB4X			SOX9			TNFAIP3			SRPK2
	PER3			PTPN12			PHLDB1			PGR			RPP25			SAT1			RET			SLN			SEMA3C			SLC46A1			TNC			SP1			TNFRSF10A			SRRM2
	PFKFB3			PTPN14			PHYHIPL			PHF14			RPS15A			SAT2			REV3L			SMAD3			SEMA3D			SLC7A11			TNFAIP3			SP100			TNFRSF11A			SRRT
	PFKFB4			PTPN2			PI4K2A			PHF19			RPS2			SATB1			RGCC			SMAD4			SEMA6A			SLFN11			TNFRSF10B			SPAG9			TNFRSF19			SRSF1
	PFKM			PTPRC			PIAS3			PHF20			RPS6KA3			SCARA3			RHOA			SMAD7			SEPTIN4			SLFN5			TNFSF12			SPAST			TNFRSF6B			SRSF3
	PHF19			PTPRD			PICK1			PHF5A			RPS6KB1			SCG5			RHOB			SMC1A			SEPTIN9			SLIT2			TNFSF4			SPHKAP			TNFSF12			SSBP2
	PHF20			PTPRF			PID1			PHF6			RRAS			SCGB3A1			RHOC			SMG1			SERP1			SLN			TNKS			SPOCK1			TNKS			ST13
	PHF3			PTPRT			PIFO			PHLDA2			RRBP1			SCO1			RICTOR			SMS			SERPINA3			SMAD1			TOP1			SPP1			TNS3			ST6GAL1
	PHLDA2			PTPRU			PIK3CA			PHLDB1			RRM2			SCYL1			RIN2			SNAI2			SERPINE1			SMAD2			TOP2A			SPPL3			TOP1			ST8SIA1
	PHLPP1			PTPRZ1			PIK3CB			PI15			RSU1			SDC1			RINT1			SNCA			SERPING1			SMAD4			TOP2B			SPRY1			TOP2A			ST8SIA4
	PI3			PUM2			PIK3CD			PI3			RTL10			SDC2			RMDN3			SNRPB			SERPINH1			SMARCA1			TP53			SPRY2			TOP2B			STAG2
	PI4K2A			PYGO2			PIK3CG			PI4K2A			RTN4R			SDCBP			RNASE3			SOCS3			SESN2			SMARCA2			TP53BP1			SPRY3			TPD52			STAT1
	PID1			QKI			PIK3R1			PIAS3			RUNX1			SEL1L			RND3			SOCS6			SETD2			SMC1A			TPD52L2			SPRY4			TPD52L2			STC2
	PIEZO1			RAB27B			PIK3R2			PICK1			RUNX3			SEMA3A			RNF139			SOD2			SGMS1			SMG1			TPI1			SREBF1			TPR			STIM1
	PIK3C2B			RAB3GAP1			PIK3R3			PID1			RYBP			SEMA3C			RNF168			SORBS1			SGMS2			SMPX			TPM3			SREBF2			TRAF6			STS
	PIK3CA			RAB40B			PIM1			PIEZO1			S100A11			SEPTIN2			RNF41			SORT1			SGSM3			SMR3B			TPP1			SRGN			TRAM1			STYK1
	PIK3CB			RABGEF1			PIM3			PIK3C2B			S100A4			SEPTIN7			RNMT			SOS1			SH3GL2			SMS			TPT1			SRPK1			TRAP1			SUB1
	PIK3R1			RAC1			PIN1			PIK3C3			S100A8			SERP1			ROBO1			SOS2			SHC1			SNAI2			TPX2			SRPK2			TRH			SULF2
	PIK3R3			RAD51AP1			PINK1			PIK3CA			SAA1			SERPINB1			ROCK2			SOX11			SHPRH			SNAP91			TRIB2			SRSF3			TRIB2			SUMO1
	PIM1			RAI14			PIP4K2A			PIK3R1			SAR1A			SERPINE1			RPL17			SOX2			SIK1			SNED1			TRIM14			SSBP2			TRIM13			SUZ12
	PIM3			RALBP1			PITX1			PIK3R2			SARDH			SERPINE2			RPL17-C18orf32			SOX9			SIL1			SNW1			TRIM24			ST13			TRIM27			SWAP70
	PIN1			RANBP2			PIWIL4			PIK3R3			SAT1			SERPINH1			RPP25			SP1			SIM2			SOAT1			TRIM27			ST14			TRIM33			SYNE1
	PINK1			RAP1A			PJA1			PIM1			SAT2			SERPINI1			RPS15A			SPAG9			SKI			SOCS6			TRIM28			ST18			TRIM44			SYNJ1
	PIP4K2A			RAP1B			PKD2			PIM3			SATB1			SESN2			RPS20			SPARC			SKP2			SORBS1			TRIM45			ST8SIA1			TRIM45			SYT1
	PJA1			RARA			PKMYT1			PIN1			SCGB3A1			SETD2			RPS6KA1			SPAST			SLC12A9			SORT1			TRIM59			ST8SIA4			TRIM59			TACC1
	PKD1			RARG			PLA2G4A			PIP4K2A			SCNN1A			SETMAR			RPS6KA2			SPATA2			SLC16A3			SOS1			TRIM8			STAG2			TRIOBP			TAPBP
	PKD2			RASA1			PLAGL1			PJA1			SDC1			SGK3			RPS6KA3			SPHK1			SLC16A4			SOS2			TRIM9			STAT2			TRIP10			TARDBP
	PKM			RASGRF1			PLAUR			PKD2			SDCBP			SGMS1			RPS6KB1			SPINT2			SLC1A1			SOX1			TRIO			STAT5A			TRIP6			TAT
	PLAGL1			RASGRP3			PLCB1			PKMYT1			SDHA			SGMS2			RRM2			SPPL3			SLC1A3			SOX11			TRIP4			STAT5B			TRPM7			TBC1D9
	PLAU			RAVER2			PLEC			PLA2G4A			SEC14L2			SGSM3			RSPO2			SPRY1			SLC20A1			SOX17			TRPA1			STAT6			TRPM8			TBP
	PLAUR			RB1			PLEKHB1			PLAGL1			SELPLG			SH3BP4			RSPO3			SPRY2			SLC22A5			SOX2			TRPM7			STC1			TSHZ1			TBPL1
	PLD2			RB1CC1			PLEKHM2			PLAUR			SEMA3A			SH3GL2			RSU1			SPRY3			SLC25A3			SOX21			TSC1			STIM1			TSHZ3			TCF4
	PLEC			RBBP4			PLK1			PLCB1			SEMA3C			SHC1			RTN4R			SPRY4			SLC27A3			SOX4			TSC22D1			STIM2			TSPAN7			TCF7
	PLEK2			RBBP8			PLK2			PLCG1			SEMA6A			SHC3			RUNX1			SQSTM1			SLC2A1			SOX9			TSHZ1			STK17A			TSPO			TCFL5
	PLEKHM2			RBFOX1			PLK4			PLEC			SEPTIN2			SIAH1			RUNX2			SRGAP1			SLC2A4RG			SP1			TSHZ3			STMN1			TTYH3			TCP1
	PLK1			RBL2			PLOD2			PLEK2			SEPTIN7			SIAH2			RWDD3			SRPK1			SLC35F1			SP100			TSPAN31			STYK1			TUBB3			TCTN1
	PLK2			RBM14			PLOD3			PLEKHB1			SERP1			SIL1			RYBP			SRPK2			SLC37A4			SPAG9			TTC4			SUB1			TUSC1			TDGF1
	PLK4			RBM3			PLP2			PLK1			SERPINA1			SIM2			S100A4			SRRM2			SLC38A1			SPARC			TTYH3			SULF1			TUSC3			TDP1
	PLOD2			RBM45			PLPP1			PLK2			SERPINA3			SIN3B			S100A6			SRSF1			SLC38A5			SPAST			TUB			SUMO1			TXN			TEAD1
	PLPP1			RBMS3			PLPP3			PLK4			SERPINB1			SIRT1			S1PR1			SRSF3			SLC6A8			SPATA2			TUBA1B			SUZ12			TXNIP			TENM1
	PLPP3			RBPJ			PLXNA2			PLOD3			SERPINE1			SKA1			S1PR5			SSBP2			SLC7A11			SPOCK1			TUBB3			SWAP70			UBA3			TENT4B
	PLXNA2			RCC2			PMEPA1			PLP2			SERPINE2			SKI			SAR1A			ST13			SLC8A2			SPP1			TUBB4A			SYNE1			UBAP2L			TERF1
	PLXNA4			RCOR1			PML			PLPP1			SERPINH1			SKP2			SATB1			ST6GAL1			SLC9A3R1			SPPL3			TUSC2			SYNJ1			UBE2I			TERF2
	PMEPA1			RDX			PNO1			PLPP3			SESN2			SLC12A2			SAV1			ST8SIA4			SLC9A9			SPRY2			TUSC3			SYT1			UBE2S			TERF2IP
	PML			RECK			PNP			PLXNA2			SFRP4			SLC12A4			SCG5			STAT2			SLFN5			SPRY3			TUSC7			SYT7			UGCG			TES
	PMS1			RECQL			PODXL			PLXNA4			SGK1			SLC16A1			SCGB3A1			STC1			SMAD1			SPRY4			TXLNA			TAC1			UHMK1			TET1
	PNO1			REST			POLD1			PMEPA1			SGMS1			SLC16A3			SCNN1A			STIM1			SMAD2			SPTA1			TXN			TACC1			UPRT			TET2
	PNP			RET			POLD4			PMS2			SGTA			SLC1A1			SCYL1			STK17A			SMAD3			SRGN			TXNIP			TAF1L			UROS			TET3
	PODXL			REV3L			POLE			PNO1			SH3GL2			SLC1A3			SDC2			STMN1			SMAD7			SRPK2			TYK2			TARDBP			USP1			TF
	POLD4			RGCC			POMGNT1			PNP			SHPRH			SLC1A5			SDCBP			STX1A			SMARCA1			SRSF1			TYMS			TAT			USP15			TFAM
	POLDIP2			RGR			PON2			PODXL			SIAH2			SLC20A1			SEL1L			SUCLG1			SMARCA2			SRSF3			UBAP2L			TBC1D9			USP7			TFAP2A
	POLE			RHOA			POU2F1			POLD1			SIL1			SLC22A10			SELPLG			SULF1			SMARCA4			SSBP2			UBE2C			TBP			USP8			TFF3
	POLE4			RICTOR			PPARA			POLD4			SIN3B			SLC22A5			SEMA3B			SULF2			SMARCB1			SST			UBE2N			TBPL1			USP9X			TFG
	POLK			RIN2			PPARGC1A			POLE4			SIRT1			SLC25A16			SEMA3C			SUZ12			SMC1A			ST13			UBE2S			TCF3			UTRN			TFRC
	POLR1C			RIOK1			PPIB			POLK			SIRT2			SLC25A37			SEMA3E			SWAP70			SMG1			ST8SIA1			UGCG			TCF4			VAV3			TGFB2
	PON2			RIOK2			PPIF			POLR1C			SIRT5			SLC27A3			SEMA4A			SYBU			SMR3B			ST8SIA4			UGDH			TCFL5			VCAM1			TGFBR1
	POTEF			RMDN1			PPP1R13L			PON2			SIRT6			SLC2A1			SEMA6A			SYNE1			SMS			STAG2			UGP2			TCTN1			VCL			TGFBR2
	POU2F1			RMDN2			PPP1R15A			POTEF			SIX3			SLC2A3			SEPTIN2			SYNJ1			SMUG1			STAT1			UHMK1			TDO2			VEGFA			TGIF2
	PPARG			RND3			PPP1R1A			POTEM			SIX4			SLC2A4RG			SEPTIN7			SYNJ2			SNAI3			STAT3			UNG			TDP1			VEGFC			TGM2
	PPARGC1A			RNF138			PPP1R1C			POU2F1			SKA1			SLC35F1			SEPTIN9			SYT1			SNAP91			STIM1			UQCRFS1			TEAD1			VIM			THBS1
	PPIF			RNF168			PPP2R5E			PPARG			SKI			SLC38A1			SERP1			TACC1			SNAPC2			STIM2			USP1			TENM1			VIPR1			THOP1
	PPP1R11			RNMT			PPP6C			PPARGC1A			SKP2			SLC38A5			SERPINA3			TACC3			SNCA			STK11			USP15			TENT4B			VOPP1			THY1
	PPP1R12C			ROBO1			PPT1			PPIA			SLAMF1			SLC39A9			SERPINE2			TACSTD2			SOAT1			STK17A			USP3			TES			VPS11			TICAM2
	PPP1R13B			ROCK1			PRAP1			PPIB			SLC12A2			SLC3A2			SERPING1			TAPBP			SOCS1			SUB1			USP48			TET1			WDR11			TIGAR
	PPP1R15A			ROCK2			PRC1			PPID			SLC12A9			SLC52A2			SERPINH1			TARDBP			SOCS3			SUMO1			USP5			TET2			WEE1			TIMP2
	PPP1R1A			RPL17-C18orf32			PRDM2			PPIF			SLC16A1			SLC7A11			SESN2			TBC1D9			SOCS6			SUZ12			USP9X			TET3			WIF1			TIMP3
	PPP1R1C			RPL35A			PREX1			PPP1CA			SLC16A4			SLC7A5			SETD2			TBP			SOD2			SWAP70			UTRN			TF			WIPF1			TINAGL1
	PPP2R5E			RPL5			PRIMA1			PPP1R12C			SLC1A1			SLFN11			SETMAR			TBPL1			SOX11			SYK			VAT1			TFAM			WLS			TLE1
	PPP6C			RPS20			PRKAA1			PPP1R15A			SLC1A5			SLFN5			SFRP1			TBX2			SOX4			SYNE1			VAV3			TFAP2A			WNK1			TLK2
	PPT1			RPS6			PRKAA2			PPP2R5E			SLC22A18			SLIT2			SGK1			TCF3			SOX5			SYNJ1			VCAM1			TFDP1			WNT2			TLR2
	PRC1			RPS6KA1			PRKAR1A			PPP6C			SLC22A3			SMAD1			SGMS1			TCF4			SOX9			SYNJ2			VCL			TFPI2			WNT5A			TLR4
	PRDM2			RPS6KA2			PRKCA			PPT1			SLC25A3			SMAD2			SGMS2			TCF7			SP1			SYT1			VCP			TGFA			WTAP			TMED7
	PRELP			RPS6KA3			PRKCB			PRC1			SLC25A37			SMAD3			SH3GL2			TCFL5			SP100			TAC1			VDAC1			TGFB2			WWTR1			TMED7-TICAM2
	PREX1			RPS6KA6			PRKCZ			PRDM2			SLC2A1			SMAD4			SH3GL3			TCP1			SPAST			TACC1			VEGFA			TGFBR1			XIAP			TMEM135
	PRKAA1			RPS6KB1			PRKD1			PRDX2			SLC2A3			SMAD7			SHC1			TEAD1			SPATA2			TAP1			VEGFB			TGFBR2			XPO1			TMEM168
	PRKAA2			RRAD			PRKDC			PREX1			SLC2A4RG			SMARCA2			SHC3			TENM1			SPHK1			TAPBP			VIPR1			TGIF2			XRCC4			TMEM71
	PRKAB1			RRM2			PRLR			PRIMA1			SLC37A4			SMARCA4			SHH			TERF1			SPINT1			TARDBP			VOPP1			TGM2			YAP1			TMPO
	PRKAR1A			RSPO2			PRMT1			PRKAA1			SLC38A1			SMARCB1			SHPRH			TET3			SPINT2			TBC1D9			VPS11			THBS1			YEATS4			TNC
	PRKCB			RSU1			PRMT5			PRKAB1			SLC39A9			SMG1			SIAH2			TFAP2A			SPOCK1			TBPL1			VPS4A			TICAM2			YWHAG			TNFAIP3
	PRKCD			RUNX1			PRNP			PRKCE			SLC3A2			SMN1			SIK1			TFDP1			SQSTM1			TCF3			VSNL1			TIGAR			ZBTB18			TNFRSF10A
	PRKCZ			RUNX2			PROCR			PRKCI			SLC5A2			SMN2			SIN3B			TFPI2			SRGAP1			TCF4			VTI1A			TIGIT			ZBTB20			TNFRSF10B
	PRKD2			RWDD3			PROM1			PRKCZ			SLC6A8			SMUG1			SIRT1			TFRC			SRGN			TCF7			WBP2			TIMP3			ZBTB7A			TNFRSF11A
	PRKD3			RXFP1			PROS1			PRKD2			SLC7A10			SNCA			SIRT3			TGFA			SRL			TCFL5			WEE1			TINAGL1			ZDHHC23			TNFRSF9
	PRKDC			RYBP			PROX1			PRKD3			SLC7A5			SNED1			SIRT6			TGFB1			SRRM2			TCN2			WIPF1			TLR3			ZEB1			TNFSF4
	PRMT2			S100A10			PRPS1			PRKDC			SLC9A1			SNRPN			SIX4			TGFB2			SRRT			TCTN1			WLS			TLR4			ZEB2			TNKS
	PRNP			S1PR1			PSAT1			PRLR			SLC9A3R1			SOAT1			SLAMF1			TGFBR1			SRSF1			TDGF1			WNK1			TMED7			ZFHX4			TOP1
	PROCR			SAR1A			PSD3			PRMT1			SLFN5			SOCS1			SLC12A2			TGFBR2			SSBP2			TDP1			WNT5A			TMED7-TICAM2			ZFP36			TOP2A
	PROS1			SATB1			PSMG1			PRMT2			SLN			SOCS3			SLC12A9			TGIF2			ST13			TEAD1			WT1			TMEM135			ZHX2			TP53
	PROX1			SAV1			PTBP1			PRNP			SLX4			SOCS6			SLC16A1			TGM2			ST8SIA1			TENM1			WTAP			TMEM168			ZMYND11			TP53BP1
	PRPS1			SCARA3			PTBP2			PROCR			SMAD4			SOD1			SLC16A4			THBS1			STAG2			TENT4A			XIAP			TMEM59			ZNF131			TPD52
	PRUNE2			SCO1			PTBP3			PROS1			SMAD7			SOD2			SLC17A7			THOP1			STAT2			TENT4B			XPO1			TMPO			ZNF207			TPD52L2
	PSAP			SDC2			PTGFRN			PRPS1			SMARCA1			SORT1			SLC18A1			TIMP2			STAT3			TEP1			XRCC6			TMPRSS13			ZNF217			TPM3
	PSAT1			SDCBP			PTGR1			PSAT1			SMARCA2			SOS1			SLC1A1			TIMP3			STAT6			TERF1			YAP1			TNFAIP3			ZNF22			TPR
	PSD3			SEL1L			PTGS1			PSIP1			SMARCA4			SOS2			SLC1A5			TINAGL1			STC2			TERF2IP			YBX1			TNFRSF10B			ZNF436			TPT1
	PSIP1			SEMA3A			PTGS2			PSMD12			SMC1A			SOX1			SLC20A1			TK1			STEAP3			TES			YES1			TNFRSF19			ZNF654			TRAF1
	PSMB4			SEMA3C			PTHLH			PSMG1			SMG1			SOX11			SLC25A16			TLK2			STIM1			TET1			YWHAG			TNFRSF6B			ZYX			TRAF4
	PSMB8			SEMA3D			PTK2			PTBP1			SNAI1			SOX4			SLC25A23			TLR1			STIM2			TET2			YWHAZ			TNFRSF9						TRAM1
	PSMB9			SEMA3E			PTPN1			PTBP2			SNAI2			SOX9			SLC26A3			TLR4			STING1			TET3			YY1			TNFSF12						TRAP1
	PSMC6			SEMA6A			PTPN11			PTBP3			SNAI3			SP1			SLC27A3			TM7SF2			STIP1			TF			ZBTB18			TNFSF4						TRIB2
	PSMD12			SEPTIN2			PTPN12			PTEN			SNAP91			SP100			SLC2A3			TMEM135			STX1A			TFAM			ZEB1			TNKS						TRIM11
	PSMD9			SERP1			PTPN14			PTGFRN			SNAPC2			SPAG9			SLC2A4RG			TMEM168			STYK1			TFAP2A			ZEB2			TNR						TRIM13
	PSMG1			SERPINB1			PTPN3			PTGR1			SNCA			SPARC			SLC35F1			TMEM71			STYXL1			TFDP1			ZFHX4			TOP1						TRIM33
	PTBP2			SERPINE2			PTPN6			PTGS2			SNED1			SPATA2			SLC38A3			TMPO			SUB1			TFPI2			ZFP42			TOP2A						TRIM59
	PTBP3			SETD2			PTPRC			PTK2B			SNRPB			SPHK1			SLC39A9			TMSB4X			SULF1			TGFB2			ZHX1			TOP2B						TRIO
	PTCH1			SFRP4			PTPRD			PTN			SOCS1			SPOCK1			SLC46A1			TNF			SULF2			TGFB3			ZMIZ1			TP53						TRIP10
	PTEN			SGK1			PTPRF			PTPA			SOCS6			SPRY3			SLC5A2			TNFAIP3			SUMO1			TGFBR1			ZMYND11			TP53BP1						TRIT1
	PTGFRN			SGK3			PTPRZ1			PTPN1			SOD1			SQSTM1			SLC6A8			TNFAIP8L3			SYBU			TGIF2			ZNF207			TPD52						TRMT6
	PTGR1			SGMS1			PUM2			PTPN11			SORBS1			SRC			SLC7A11			TNFRSF10B			SYNE1			THBS1			ZNF217			TPM3						TRMT61A
	PTGS1			SGMS2			PXN			PTPN12			SORT1			SREBF1			SLC7A4			TNFRSF11A			SYNJ1			TICAM2			ZNF436			TPTEP2-CSNK1E						TRPM7
	PTGS2			SH3BP4			PYCARD			PTPN14			SOS2			SREBF2			SLC7A5			TNFRSF12A			SYNJ2			TIGIT			ZNF596			TRAF6						TRPV1
	PTHLH			SH3GL2			QKI			PTPN2			SOX11			SRGAP1			SLC9A1			TNFRSF19			SYNM			TIMP3			ZNF654			TRAM1						TSC1
	PTK2			SH3GL3			RAB38			PTPN3			SOX2			SRGN			SLCO6A1			TNFRSF1B			SYT1			TK1			ZWINT			TRIM13						TSHZ1
	PTPA			SHH			RAB3A			PTPRD			SOX4			SRPK2			SLFN5			TNFSF4			SYT7			TLE1			ZYX			TRIM24						TSPAN17
	PTPN12			SHPRH			RAB3GAP1			PTPRF			SOX5			SRRM2			SLIT2			TNS2			TACC1			TLK2						TRIM33						TSPAN31
	PTPN14			SIAH1			RAB40B			PTPRT			SP1			SRSF1			SLN			TNS3			TACC3			TLR1						TRIM59						TTYH3
	PTPN3			SIK1			RABGEF1			PTPRZ1			SPAG4			SRSF3			SLTM			TOP1			TAF1L			TLR3						TRIM9						TUB
	PTPRD			SIM2			RAC1			PUM2			SPARC			ST13			SMAD1			TOP2A			TAP1			TLR4						TRIO						TWIST1
	PTPRF			SIRT1			RAC2			PVR			SPATA2			ST18			SMAD2			TOP2B			TAPBP			TMED7						TRIOBP						TXLNA
	PTPRT			SIRT5			RAC3			PYGO2			SPG7			ST6GAL1			SMAD3			TP53			TAT			TMEM135						TRIP10						TXNIP
	PTPRZ1			SIX3			RACK1			QKI			SPINT1			ST8SIA1			SMAD4			TPD52			TBC1D9			TMEM168						TRMT11						UBE2N
	PUM2			SIX4			RAD18			RAB13			SPINT2			ST8SIA4			SMAD7			TPP1			TBPL1			TMEM59						TRPC3						UGCG
	PVR			SKA1			RAD51			RAB27B			SPRY1			STAG2			SMARCA1			TPR			TCF4			TMEM71						TRPM7						UGDH
	PXN			SKI			RAD51AP1			RAB3A			SPRY2			STAT1			SMARCA2			TPX2			TCFL5			TMPO						TRPM8						UGP2
	PYGO2			SKP2			RAD54L			RAB3GAP1			SPRY3			STAT2			SMC1A			TRAM1			TEAD1			TMSB10						TRPV1						UHMK1
	QKI			SLC12A2			RAI14			RABGEF1			SQSTM1			STAT3			SMG1			TRAP1			TEAD4			TNFAIP3						TSC1						ULBP1
	RAB13			SLC12A3			RALBP1			RAC1			SRC			STAT6			SMO			TRIB2			TEK			TNFRSF10A						TSC22D1						ULK2
	RAB27B			SLC16A1			RAN			RAC2			SREBF2			STC1			SMPX			TRIM11			TERF2			TNFRSF11A						TSHZ1						ULK4
	RAB40B			SLC18A1			RANBP6			RAC3			SRPK2			STC2			SMR3B			TRIM14			TERF2IP			TNFRSF19						TSPO						UPF1
	RAC1			SLC1A3			RAP1A			RAD18			SRRM2			STIM1			SNAI1			TRIM33			TES			TNFRSF9						TUB						UPRT
	RAC2			SLC20A1			RAP1B			RAD51			SRSF1			STIM2			SNAI2			TRIM44			TET2			TNFSF10						TUBGCP3						UQCRFS1
	RAC3			SLC22A3			RARA			RAD51AP1			SRSF3			STIP1			SNAP91			TRIM8			TET3			TNFSF14						TUSC1						USP10
	RACK1			SLC22A5			RARG			RAD54L			SSBP2			STK17A			SNCA			TRIP10			TFAM			TNKS						TUSC3						USP13
	RAD18			SLC25A16			RASA1			RAF1			ST13			STMN1			SNED1			TRMT6			TFAP2A			TNS3						TXNIP						USP15
	RAD51			SLC25A3			RASGRP3			RAI14			ST18			STS			SNRPB			TRPC3			TFR2			TOP1						TYMS						USP3
	RAD51AP1			SLC25A37			RASL10A			RALBP1			ST6GAL1			STYK1			SOAT1			TRPM7			TFRC			TOP2A						TYRP1						USP48
	RAD51B			SLC26A3			RASSF1			RALGAPA1			ST8SIA4			SUB1			SOCS3			TRPM8			TGFB2			TPD52						UBA3						USP9X
	RAD54L			SLC2A1			RAVER2			RAN			STAG2			SULF2			SOCS6			TSC1			TGFBR1			TPM3						UBE2I						UTRN
	RAF1			SLC2A3			RB1CC1			RANBP2			STAT1			SULT1A1			SOD1			TSC22D1			TGFBR2			TPP1						UBE2N						VAMP8
	RAI14			SLC35F1			RBBP4			RANBP6			STAT3			SUMO1			SORT1			TSGA13			TGM2			TPR						UGCG						VANGL1
	RALBP1			SLC38A1			RBBP5			RAP1A			STC1			SUZ12			SOS1			TSHZ1			THBS1			TRAF3IP2						UGDH						VANGL2
	RALGAPA1			SLC39A9			RBM14			RAP1B			STC2			SYBU			SOX1			TSPAN17			THEM4			TRAM1						UHMK1						VAT1
	RAN			SLC3A1			RBM3			RARG			STEAP3			SYF2			SOX11			TSPAN7			THY1			TRIB2						ULBP1						VAV3
	RANBP2			SLC3A2			RBMS3			RARRES1			STIM1			SYNJ1			SOX17			TSPAN8			TIMM8A			TRIM13						ULK2						VCAM1
	RANBP6			SLC5A5			RBPJ			RASA1			STING1			SYT1			SOX21			TTK			TIMP1			TRIM14						USP1						VEGFA
	RARG			SLC6A8			RCAN1			RASGRF1			STK11			TACC1			SOX3			TTYH3			TIMP2			TRIM24						USP10						VRK1
	RARRES1			SLC7A11			RCC2			RASSF1			STMN1			TACR1			SOX5			TUBA1B			TIMP4			TRIM33						USP13						VTI1A
	RASA1			SLC7A5			RCOR1			RAVER2			STMN3			TACSTD2			SOX7			TUBGCP3			TINAGL1			TRIM59						USP15						WDR11
	RBBP4			SLC9A3R1			RDX			RB1CC1			STX1A			TAPBP			SP1			TUSC3			TK1			TRIM9						USP3						WEE1
	RBBP8			SLC9A9			RECK			RBBP4			STYXL1			TAX1BP3			SPAG9			TWIST1			TLE1			TRIO						USP4						WIPF1
	RBL2			SLFN11			RECQL			RBBP5			SUCLG1			TBPL1			SPARC			TXLNA			TLR4			TRIOBP						USP48						WLS
	RBM14			SLFN5			RECQL4			RBBP8			SULF1			TBX2			SPATA2			TXNIP			TM7SF2			TRIP4						USP7						WNK1
	RBM3			SLIT2			RELA			RBFOX1			SULF2			TCF4			SPHKAP			TYMS			TMEM135			TRIT1						USP9X						WNT3A
	RBMS3			SLTM			RELN			RBM14			SUMO1			TCFL5			SPINT1			UBE2C			TMPO			TRMT11						UTRN						WNT5A
	RBPJ			SMAD1			REST			RBMS3			SYBU			TCP1			SPP1			UBE2S			TNFAIP3			TRPC6						VANGL1						WTAP
	RCAN1			SMAD2			REV3L			RBPJ			SYNJ1			TDO2			SPPL3			UGCG			TNFRSF10B			TRPM7						VANGL2						XIAP
	RCOR1			SMAD3			RFC4			RCAN1			SYNJ2			TEAD1			SPRY2			UHMK1			TNFRSF11A			TRPM8						VAV3						XPO1
	RDX			SMAD4			RFX1			RCC2			SYT1			TEK			SPRY3			ULBP3			TNFRSF1B			TSC22D1						VCAM1						XRCC1
	RECK			SMAD7			RGCC			RCOR1			TACC1			TENT4B			SPRY4			UMOD			TNFSF10			TSHZ1						VEGFA						YAP1
	RECQL4			SMARCA1			RHBDD1			RDX			TACC3			TERF1			SQSTM1			UNG			TNFSF12			TSHZ3						VEGFC						YES1
	RELA			SMARCA2			RHBDF1			RECK			TACSTD2			TESC			SREBF1			USF1			TNS2			TSPAN31						VGF						YWHAG
	RELB			SMG1			RHOA			RECQL			TAPBP			TET1			SRGAP1			USP10			TOP1			TSPAN33						VPS4A						YWHAZ
	RELN			SMPX			RHOB			RECQL4			TAX1BP3			TET2			SRL			USP15			TOP2A			TTK						VSNL1						YY1
	REN			SMS			RHOC			RFC4			TBP			TET3			SRPK1			USP3			TOP2B			TUBGCP3						VTCN1						ZBTB18
	REST			SNAI2			RHPN2			RHOB			TBX2			TFAM			SRPK2			USP9X			TP53			TUSC1						WAS						ZBTB20
	RET			SNAP91			RICTOR			RHOC			TCF3			TFAP2A			SRRM2			UTRN			TP53I3			TUSC3						WDR11						ZBTB7A
	REV3L			SNCA			RIN2			RHPN2			TCF4			TFDP1			SRSF1			VAMP8			TPD52L2			TXNIP						WEE1						ZDHHC18
	REXO1			SOAT1			RINT1			RICTOR			TCF7			TFEB			SSBP2			VANGL2			TPM3			TYRP1						WIF1						ZEB1
	RFC4			SOCS1			RIOK1			RIN2			TCP1			TFPI2			SST			VAT1			TPP1			UBA3						WIPF1						ZEB2
	RGCC			SOCS3			RIOX1			RINT1			TCTN1			TFR2			SSTR4			VAV3			TPR			UBE2I						WIPF3						ZFHX4
	RHBDD1			SOCS6			RIOX2			RIOK1			TEAD1			TFRC			ST14			VCAM1			TPT1			UBE2N						WLS						ZFP57
	RHOA			SOD2			RIPK2			RIOK2			TENM1			TGFA			ST18			VCL			TPX2			UGCG						WNT5A						ZHX1
	RHOB			SORBS1			RMC1			RIOX1			TEP1			TGFB2			ST8SIA1			VCP			TRIB2			UGDH						WTAP						ZMIZ1
	RHPN2			SORT1			RMDN1			RIOX2			TERT			TGFBR1			ST8SIA4			VDAC1			TRIB3			UHMK1						WWTR1						ZMYND11
	RICTOR			SOS1			RNASEH2A			RIPK1			TES			TGFBR2			STAB1			VEGFA			TRIM13			ULBP1						XIAP						ZNF131
	RIN2			SOS2			RNASEH2B			RIPK2			TFAM			TGM2			STAT1			VEGFC			TRIM24			ULK2						XPO1						ZNF207
	RIOX2			SOX1			RND3			RIPK3			TFAP2A			THBS1			STAT2			VOPP1			TRIM28			UPRT						XRCC4						ZNF217
	RIPK1			SOX11			RNF123			RMDN2			TFDP1			THY1			STAT6			VPS11			TRIM33			UQCRFS1						YAP1						ZNF22
	RIPK2			SOX18			RNF135			RMDN3			TFEB			TICAM2			STC1			VPS4A			TRIM59			USF1						YES1						ZNF436
	RMDN1			SOX2			RNF139			RNASEH2A			TFG			TIGAR			STC2			VPS51			TRIO			USP1						YWHAZ						ZNF596
	RMDN3			SOX21			RNF19A			RNASEH2B			TFRC			TIMM8A			STEAP3			VRK1			TRIOBP			USP13						YY1						ZNF654
	RNASEH2A			SOX4			RNF41			RND3			TGFA			TIMP2			STIM2			VSNL1			TRIP10			USP15						ZBTB18						ZWINT
	RNASEH2B			SOX5			ROBO1			RNF123			TGFB1			TIMP3			STING1			VTCN1			TRPC3			USP7						ZBTB20
	RND3			SOX7			ROBO3			RNF135			TGFB3			TINAGL1			STMN1			VTI1A			TRPM2			USP9X						ZBTB7A
	RNF135			SOX9			ROCK1			RNF138			TGFBI			TKT			STPG4			VWF			TRPM7			UTRN						ZCCHC8
	RNF138			SP1			ROCK2			RNF19A			TGFBR2			TLE1			STX1A			WDTC1			TSC1			VANGL1						ZDHHC18
	RNF168			SP100			ROR2			RNF41			TGIF2			TLR4			STYK1			WEE1			TSC2			VAV3						ZDHHC23
	RNF41			SPAG9			RPA1			RNMT			TGM2			TMED7			SUB1			WIF1			TSC22D1			VCAM1						ZEB1
	RNMT			SPAST			RPL13A			ROBO1			THBS1			TMED7-TICAM2			SULF1			WIPF1			TSPAN31			VEGFA						ZEB2
	ROBO1			SPATA2			RPL3			ROCK1			THEM4			TMEM168			SUZ12			WLS			TSPAN8			VEGFC						ZFHX4
	ROCK1			SPHKAP			RPL36A			ROCK2			THOP1			TMEM18			SWAP70			WNK1			TSPO			VRK1						ZFP36
	ROCK2			SPOCK1			RPS11			ROS1			TIGAR			TMPO			SYBU			WNT3A			TUB			VSNL1						ZFP42
	ROMO1			SPPL3			RPS15			RPA1			TIMM8A			TMSB10			SYK			WNT5A			TUBA1B			VTI1A						ZHX1
	RPA1			SPRY1			RPS15A			RPL13A			TIMP1			TNC			SYNE1			WNT7B			TUBB3			WDR11						ZHX2
	RPL3			SPRY2			RPS2			RPL17			TIMP2			TNF			SYNJ1			XPC			TUBB4A			WEE1						ZMIZ1
	RPL35A			SPRY3			RPS20			RPL5			TIRAP			TNFAIP3			SYNM			XPO1			TUBGCP2			WIF1						ZMYND11
	RPL5			SPRY4			RPS27			RPP25			TK1			TNFRSF10A			SYT1			XRCC3			TUBGCP3			WIPF1						ZNF131
	RPP25			SRGAP1			RPS3			RPS11			TKT			TNFRSF10B			TAF1L			YAP1			TUSC1			WIPF3						ZNF207
	RPS11			SRL			RPS6KA1			RPS15			TLR1			TNFRSF12A			TAPBP			YES1			TUSC2			WNK1						ZNF217
	RPS15A			SRPK1			RPS6KA2			RPS15A			TM7SF2			TNKS			TARDBP			YWHAG			TUSC3			WNT2						ZNF22
	RPS2			SRPK2			RPS6KA3			RPS2			TMED7			TNS3			TAZ			ZBTB20			TXLNA			WNT5A						ZNF654
	RPS27			SRSF1			RPS6KB1			RPS20			TMPO			TOP1			TBC1D9			ZFHX4			TXN			WT1						ZWINT
	RPS3			SRSF3			RRAD			RPS6KA3			TMSB10			TOP2B			TBP			ZFP36			TYK2			WTAP
	RPS6			SSBP2			RRAS			RRAS			TMSB4X			TP53			TBPL1			ZHX1			TYMP			WWTR1
	RPS6KA2			ST13			RRBP1			RRBP1			TNC			TPD52			TCF4			ZMYND11			TYMS			XAF1
	RPS6KA3			ST18			RRM2			RSPO3			TNF			TPI1			TCHP			ZNF207			UBA3			XIAP
	RPS6KA6			ST8SIA1			RSU1			RSU1			TNFAIP3			TPP1			TCN2			ZNF217			UBAP2L			XPC
	RPS6KB1			ST8SIA4			RUNX2			RTKN			TNFAIP8L3			TPX2			TCTN1			ZNF436			UBE2C			XPO1
	RRAS			STAG2			RUNX3			RTN4R			TNFRSF10A			TRAF6			TEAD1			ZNF654			UBE2I			XRCC4
	RRM2			STAT1			RXFP1			RUNX1			TNFRSF10B			TRAM1			TERF2			ZWINT			UGCG			YAP1
	RSPO2			STAT2			RYBP			RWDD3			TNFRSF12A			TRIB3			TERF2IP			ZYX			UHMK1			YEATS4
	RSPO3			STAT3			S100A10			RXFP1			TNFRSF1A			TRIM24			TES						UHRF1			YES1
	RTN4R			STAT5B			S100A11			RYBP			TNFRSF6B			TRIM33			TESC						ULK2			YWHAG
	RUNX1			STC1			S100A4			S100A10			TNFSF14			TRIM44			TET1						ULK3			YWHAZ
	RUNX2			STC2			S100A6			S100A11			TNKS			TRIM59			TET3						UNG			YY1
	RUNX3			STIM2			S1PR1			S100A4			TNR			TRIM8			TFEB						UPRT			ZBTB18
	RWDD3			STMN1			S1PR5			S100A6			TNS2			TRIO			TFRC						UROS			ZBTB7A
	RYBP			STS			SALL2			SAA1			TOP2A			TRMT6			TGFB1						USP1			ZDHHC23
	S100A10			SUB1			SAMSN1			SALL2			TOP2B			TRPA1			TGFB2						USP10			ZEB1
	S100A11			SULF1			SAR1A			SAMSN1			TP53			TRPC3			TGFBI						USP13			ZEB2
	S100A4			SULF2			SAT1			SAR1A			TP73			TRPM8			TGFBR1						USP15			ZFHX4
	S100A6			SUMO1			SATB1			SAT1			TPD52			TSC2			TGFBR2						USP9X			ZHX1
	S1PR1			SUZ12			SAV1			SAT2			TPI1			TSC22D1			TGM2						UTRN			ZMYND11
	SALL4			SWAP70			SCAP			SATB1			TPP1			TSHZ3			THBS1						VANGL1			ZNF131
	SAR1A			SYF2			SCARA3			SCARA3			TPR			TSPAN8			TIGIT						VANGL2			ZNF207
	SART1			SYK			SCNN1A			SCG5			TPX2			TTYH3			TIMM8A						VAT1			ZNF217
	SAT1			SYN1			SCYL1			SCO1			TRAF2			TUBA1B			TIMP1						VAV3			ZNF22
	SAV1			SYNE1			SDC1			SCYL1			TRAF3IP2			TUBB3			TIMP2						VCL			ZNF436
	SCAP			SYNJ1			SDC2			SDC1			TREM2			TUSC1			TIMP4						VDAC1			ZNF596
	SCARA3			SYNJ2			SDCBP			SDC2			TRIB2			TXN			TINAGL1						VEGFB			ZNF654
	SCG5			SYT1			SDHA			SDCBP			TRIB3			TXNIP			TLK2						VIM
	SCO1			SYT7			SEC61G			SEC14L2			TRIM11			TYMP			TLR3						VPS4A
	SDC1			TACC1			SEL1L			SEC61G			TRIM13			TYMS			TLR4						VPS51
	SDC2			TAF1L			SEMA3A			SEMA3A			TRIM14			TYRP1			TM7SF2						VRK1
	SDCBP			TAPBP			SEMA3C			SEMA3C			TRIM28			UBA3			TMC6						VSIG4
	SEL1L			TARDBP			SEMA3D			SEMA6B			TRIM3			UBAP2L			TMED7						VSNL1
	SEMA3A			TAT			SEMA6A			SEPTIN2			TRIM33			UBE2C			TMED7-TICAM2						VTCN1
	SEMA3C			TBC1D9			SEPTIN2			SEPTIN7			TRIM59			UBE2N			TMEM135						WBP2
	SEMA3D			TBPL1			SEPTIN9			SEPTIN9			TRIO			UBE2S			TMEM59						WDR11
	SEMA3E			TCF3			SERP1			SERP1			TRIOBP			UGCG			TMPO						WEE1
	SEMA6A			TCF4			SERPINA3			SERPINA1			TRIT1			UGDH			TMSB10						WLS
	SEPTIN2			TCF7			SERPINB6			SERPINB1			TRMT11			UGP2			TNC						WNK1
	SEPTIN4			TDGF1			SERPINE1			SERPINE1			TRMT61A			UHMK1			TNFAIP3						WNK2
	SEPTIN7			TDP1			SERPINE2			SERPINE2			TRPM7			ULK2			TNFRSF11A						WNT5A
	SEPTIN9			TEAD1			SERPING1			SERPINF1			TRPV2			UPF1			TNFRSF19						WWTR1
	SERPINA1			TENM1			SERPINH1			SERPINH1			TSC1			UPRT			TNFRSF9						XPC
	SERPINB1			TENT4A			SERPINI1			SERPINI1			TSC2			UQCRFS1			TNFSF14						XPO1
	SERPINE1			TERF1			SESN2			SESN2			TSPAN17			USP1			TNFSF4						XRCC1
	SERPINE2			TES			SFRP1			SFRP1			TSPAN31			USP13			TNKS						YAP1
	SERPINH1			TET1			SFRP4			SFRP2			TTK			USP15			TNR						YBX1
	SERPINI1			TET2			SGK1			SGK1			TUBA1B			USP48			TOP1						YWHAG
	SESN2			TET3			SGMS1			SGK3			TUBB3			USP7			TOP2A						YWHAZ
	SETD2			TFAM			SGMS2			SGMS1			TUBGCP3			USP8			TOP2B						YY1
	SETMAR			TFAP2A			SGSM3			SGMS2			TUSC7			USP9X			TP53						ZBTB16
	SGK1			TFDP1			SH3BP4			SGSM3			TXNIP			UTRN			TP53BP1						ZBTB20
	SGK3			TFG			SH3GL3			SGTA			TYMS			VAMP8			TP73						ZCCHC8
	SGMS1			TFPI2			SHC1			SH3GL2			TYRP1			VANGL1			TPM3						ZDHHC23
	SGMS2			TFRC			SHC3			SH3GL3			UBA3			VAV3			TPP1						ZEB1
	SGSM3			TGFA			SIAH2			SHC1			UBAP2L			VCAM1			TPR						ZFHX4
	SGTA			TGFB2			SIK1			SHPRH			UBE2C			VCP			TPT1						ZFP36
	SH3BP4			TGFB3			SIRT1			SIAH1			UBE2I			VDAC1			TPX2						ZHX1
	SH3GL2			TGFBR1			SIX4			SIAH2			UBE2N			VEGFA			TRIB2						ZMYND11
	SH3GL3			TGFBR2			SKA1			SIK1			UBE2S			VEGFB			TRIM13						ZNF207
	SHC3			TGIF2			SKI			SIL1			UCN			VEGFC			TRIM24						ZNF217
	SIAH1			THBS1			SKP2			SIRT1			UGCG			VIM			TRIM27						ZNF436
	SIAH2			TICAM2			SLC12A2			SIRT2			UHMK1			VPS4A			TRIM28						ZYX
	SIK1			TIGIT			SLC12A9			SIRT6			UHRF1			VTI1A			TRIM33
	SIK1B			TIMP3			SLC16A1			SKA1			UNG			VTN			TRIM44
	SIL1			TINAGL1			SLC16A3			SKP2			UQCRFS1			WDR11			TRIM59
	SIX4			TKTL1			SLC16A4			SLC12A2			UROS			WEE1			TRIO
	SKA1			TLE1			SLC1A3			SLC16A1			USF1			WLS			TRIP10
	SKI			TLK2			SLC1A5			SLC16A3			USP1			WNK1			TRPC6
	SKP2			TLR3			SLC22A18			SLC17A7			USP10			WNT5A			TSC1
	SLC12A2			TLR4			SLC22A3			SLC1A3			USP13			WTAP			TSC2
	SLC12A4			TMED7			SLC22A5			SLC20A1			USP15			WWOX			TSC22D1
	SLC16A1			TMEM135			SLC25A16			SLC22A18			USP3			WWTR1			TSHZ1
	SLC16A3			TMEM168			SLC25A23			SLC22A3			USP5			XAF1			TSPAN33
	SLC17A7			TMPO			SLC25A37			SLC22A5			USP7			XIAP			TSPAN8
	SLC1A1			TMPRSS13			SLC26A3			SLC22A8			USP8			XPC			TTYH3
	SLC1A3			TMSB4X			SLC2A1			SLC25A3			USP9X			XPO1			TUB
	SLC1A5			TNC			SLC2A3			SLC25A37			VASN			XRCC3			TUBGCP3
	SLC20A1			TNFAIP3			SLC2A4RG			SLC2A1			VAT1			YAP1			TUSC2
	SLC22A18			TNFRSF10B			SLC37A4			SLC2A3			VAV3			YBX1			TUSC3
	SLC25A3			TNFRSF11A			SLC38A3			SLC2A4RG			VCL			YEATS4			TWIST1
	SLC25A37			TNFRSF19			SLC38A5			SLC35F1			VCP			YWHAZ			TXLNA
	SLC27A3			TNFRSF9			SLC39A9			SLC37A4			VEGFA			ZBTB18			TXNIP
	SLC2A3			TNFSF10			SLC3A1			SLC38A1			VEGFB			ZBTB20			TYK2
	SLC38A1			TNFSF12			SLC3A2			SLC38A3			VEGFC			ZCCHC8			TYROBP
	SLC38A5			TNFSF4			SLC52A2			SLC39A9			VEGFD			ZEB1			UBE2C
	SLC39A9			TNKS			SLC6A8			SLC3A2			VGF			ZEB2			UBE2N
	SLC3A1			TNN			SLC7A11			SLC46A1			VIM			ZFHX4			UBE2S
	SLC3A2			TNS3			SLC7A5			SLC4A1			VNN2			ZFP36			UGCG
	SLC46A1			TOP1			SLC7A7			SLC52A2			VPS4A			ZHX1			UGDH
	SLC52A2			TOP2A			SLC9A3R1			SLC5A5			VPS51			ZHX2			UGP2
	SLC6A8			TOP2B			SLC9A9			SLC6A8			VRK1			ZMYND11			UHMK1
	SLC7A5			TP73			SLN			SLC7A11			VSNL1			ZNF207			UPRT
	SLC9A1			TPD52			SMAD2			SLC7A5			VTCN1			ZNF217			USP26
	SLFN11			TPM3			SMAD3			SLC8A2			VTI1A			ZNF436			USP8
	SLIT2			TPR			SMAD4			SLC9A3R1			WBP2			ZNF596			USP9X
	SLN			TRAF3IP2			SMAD7			SLFN5			WDTC1			ZNRD2			UTRN
	SLTM			TRAF4			SMARCA2			SLTM			WEE1			ZWINT			VAMP8
	SLURP1			TRAF6			SMARCA4			SMAD2			WIPF1			ZYX			VANGL1
	SMAD1			TRAM1			SMPX			SMAD3			WIPF3						VANGL2
	SMAD2			TRIB2			SMS			SMAD4			WNK1						VASN
	SMAD3			TRIM11			SMUG1			SMARCA1			WNK2						VAV3
	SMAD4			TRIM13			SNAI1			SMARCA2			WNT3A						VCL
	SMAD7			TRIM24			SNAI2			SMARCA4			WTAP						VCP
	SMARCA1			TRIM33			SNAP91			SMARCAL1			WWOX						VDAC1
	SMARCA2			TRIM44			SNED1			SMARCB1			WWTR1						VEGFB
	SMARCA4			TRIM45			SNRPB			SMC1A			XAF1						VEGFC
	SMR3B			TRIM59			SNRPN			SMG1			XIAP						VGF
	SMS			TRIM8			SOAT1			SMO			XRCC1						VTCN1
	SNAPC2			TRIM9			SOCS3			SMS			XRCC3						WDTC1
	SNCA			TRIOBP			SOCS6			SMUG1			XRCC6						WEE1
	SNRPB			TRMT11			SOD2			SNAI1			YBX1						WIF1
	SOAT1			TRMT6			SORBS1			SNAI2			YES1						WIPF3
	SOCS3			TRPC3			SOS1			SNCA			YWHAG						WLS
	SOCS6			TRPM7			SOS2			SNED1			YWHAZ						WNK1
	SOD1			TRPM8			SOX18			SNRPN			YY1						WNK2
	SOD2			TRPV1			SOX21			SNW1			ZBTB18						WNT3A
	SORT1			TSHZ1			SOX4			SOAT1			ZBTB20						WT1
	SOS1			TSHZ3			SOX7			SOD1			ZDHHC18						WWTR1
	SOS2			TSPAN17			SOX9			SOD2			ZDHHC23						XAF1
	SOX4			TTC4			SP1			SORT1			ZEB1						XAGE3
	SOX5			TTYH3			SP100			SOS1			ZEB2						XIAP
	SOX9			TUB			SPAG4			SOS2			ZFHX4						XPC
	SP1			TUBGCP3			SPAG9			SOX2-OT			ZFP36						XPO1
	SPAG9			TUSC3			SPARC			SOX21			ZHX1						YAP1
	SPARC			TWIST1			SPATA2			SOX5			ZHX2						YES1
	SPAST			TXNIP			SPHK1			SOX9			ZMYND11						YWHAG
	SPATA2			TYMS			SPINT2			SP1			ZNF207						YWHAZ
	SPHK2			TYR			SPP1			SP100			ZNF22						ZBTB18
	SPINT2			UBE2C			SPRY1			SPAG9			ZNF436						ZBTB20
	SPP1			UBE2I			SPRY2			SPATA2			ZWINT						ZDHHC23
	SPRY1			UBE2N			SPRY3			SPHK1			ZYX						ZEB1
	SPRY2			UGCG			SPRY4			SPHK2									ZEB2
	SPRY3			UGDH			SPTA1			SPOCK1									ZFHX4
	SPRY4			UGP2			SQSTM1			SPPL3									ZFP36
	SQSTM1			UHMK1			SRC			SPRY2									ZHX1
	SREBF1			ULBP1			SREBF1			SPRY3									ZMYND11
	SREBF2			ULK2			SREBF2			SQSTM1									ZNF207
	SRGAP1			UMOD			SRGAP1			SRC									ZNF217
	SRGN			UPRT			SRI			SREBF2									ZNF436
	SRPK1			USP1			SRPK2			SRGAP1									ZNF596
	SRRM2			USP13			SRRM2			SRGN									ZNHIT2
	SRRT			USP15			SRRT			SRI									ZNRD2
	SRSF1			USP7			SRSF1			SRL									ZWINT
	ST6GAL1			USP8			SRSF3			SRPK2
	STAG2			USP9X			ST6GAL1			SRRM2
	STAT1			UTRN			ST8SIA1			SRSF1
	STAT3			VANGL1			ST8SIA4			SRSF3
	STC1			VANGL2			STAG2			SSBP2
	STC2			VCL			STAT1			ST13
	STEAP3			VEGFC			STAT3			STAG2
	STIM1			VNN2			STAT5A			STAT1
	STIM2			VOPP1			STAT5B			STAT2
	STING1			VPS11			STAT6			STAT3
	STIP1			VTI1A			STC1			STAT5B
	STK11			WAS			STC2			STAT6
	STMN1			WDR11			STEAP3			STC1
	STS			WIPF1			STIP1			STC2
	STX1A			WIPF3			STK11			STEAP3
	STYK1			WNK1			STK17A			STIM1
	SUCLG1			WNT5A			STK26			STIM2
	SULT1A1			WT1			STMN1			STK11
	SUMO1			WTAP			STX1A			STK17A
	SUZ12			WWTR1			SUB1			STK26
	SWAP70			XIAP			SULF1			STMN3
	SYBU			XPO1			SULF2			STX1A
	SYF2			XRCC4			SULT1A1			SUB1
	SYNE1			YAP1			SUMO1			SUCLG1
	SYNJ1			YBX1			SWAP70			SUGP1
	SYNM			YES1			SYBU			SULF1
	TACC1			YWHAG			SYNE1			SULT1A1
	TACC3			YWHAZ			TACC1			SUZ12
	TACSTD2			YY1			TACC3			SWAP70
	TAP1			ZBTB18			TAPBP			SYBU
	TARDBP			ZBTB20			TARDBP			SYF2
	TBC1D9			ZBTB7A			TAX1BP3			SYNE1
	TBP			ZCCHC8			TBC1D9			SYNJ1
	TBPL1			ZDHHC18			TBX2			SYNJ2
	TCF3			ZEB1			TCF3			SYNM
	TCFL5			ZEB2			TCF4			SYP
	TCP1			ZFHX4			TEAD1			SYT1
	TCTN1			ZFP36			TEAD4			SYT7
	TEAD1			ZFP42			TENM1			TACC3
	TEK			ZHX1			TENT4A			TACR1
	TENT4B			ZHX2			TENT4B			TACSTD2
	TEP1			ZMIZ1			TEP1			TAPBP
	TERF2IP			ZMYND11			TERF1			TAT
	TES			ZNF207			TERF2			TAX1BP3
	TET1			ZNF217			TERF2IP			TAZ
	TET3			ZNF22			TERT			TBC1D9
	TFAM			ZNF436			TES			TBP
	TFAP2A			ZNF654			TESC			TBPL1
	TFDP1						TET1			TCF3
	TFEB						TET2			TCF4
	TFG						TET3			TCFL5
	TFPI2						TFAM			TCHP
	TFRC						TFAP2A			TCP1
	TGFA						TFDP1			TDP1
	TGFB1						TFEB			TEAD4
	TGFB2						TFPI2			TENT4A
	TGFBI						TFRC			TENT4B
	TGFBR1						TGFA			TERF1
	TGFBR2						TGFB1			TERF2
	TGIF2						TGFBR1			TERF2IP
	TGM2						TGFBR2			TES
	THBS1						TGM2			TET2
	THEM4						TGM5			TET3
	THY1						THBS1			TFAM
	TIGAR						THOP1			TFAP2A
	TIMP2						TICAM2			TFDP1
	TIMP3						TIGAR			TFPI2
	TK1						TIMP1			TFRC
	TKTL1						TIMP2			TGFB1
	TLE1						TIMP3			TGFB2
	TLR1						TIMP4			TGFBI
	TLR4						TK1			TGFBR1
	TM7SF2						TKT			TGFBR2
	TMC6						TLR3			TGIF2
	TMED7						TMC6			TGM2
	TMEM135						TMED7			THBS1
	TMEM168						TMEM135			THY1
	TMEM59						TMEM168			TIGAR
	TMPO						TMEM18			TIMM8A
	TNC						TMPO			TIMP2
	TNFAIP3						TMSB4X			TIMP3
	TNFAIP8L3						TNF			TIMP4
	TNFRSF10A						TNFAIP3			TINAGL1
	TNFRSF10B						TNFAIP8L3			TK1
	TNFRSF12A						TNFRSF10A			TKT
	TNFRSF19						TNFRSF12A			TLK2
	TNFSF13B						TNFRSF19			TLR4
	TNKS						TNFSF10			TMED7
	TNS2						TNFSF4			TMED7-TICAM2
	TNS3						TNKS			TMEM135
	TOP1						TNS3			TMEM18
	TOP2A						TOP1			TMPO
	TOP2B						TOP2A			TMSB10
	TP53						TOP2B			TMSB4X
	TP53I3						TP53BP1			TNC
	TPD52						TP53I3			TNFAIP3
	TPI1						TPD52L2			TNFRSF10A
	TPM3						TPM3			TNFRSF10B
	TPP1						TPP1			TNFRSF11A
	TPR						TPT1			TNFRSF12A
	TPT1						TPX2			TNFRSF9
	TPX2						TRAF1			TNS3
	TRAF4						TRAF6			TOP1
	TRAM1						TRAM1			TOP2A
	TRAP1						TRIB2			TOP2B
	TRIM13						TRIB3			TP53
	TRIM27						TRIM11			TP53BP1
	TRIM33						TRIM14			TP53I3
	TRIM44						TRIM27			TPD52
	TRIM45						TRIM28			TPD52L2
	TRIM8						TRIM33			TPI1
	TRIM9						TRIM45			TPM3
	TRIO						TRIM48			TPP1
	TRIP10						TRIM8			TPR
	TRMT11						TRIO			TPX2
	TRMT6						TRIOBP			TRAF2
	TRPC3						TRIP10			TRAF4
	TRPV2						TRIP4			TRAM1
	TSC1						TRPC6			TRIB2
	TSC22D1						TRPV2			TRIB3
	TSPAN31						TSC1			TRIM13
	TSPAN7						TSC22D1			TRIM24
	TSPAN8						TSHZ1			TRIM33
	TTK						TSPAN31			TRIM44
	TTYH3						TSPAN33			TRIM45
	TUBB3						TSPAN7			TRIM59
	TUBGCP2						TSPAN8			TRIM8
	TUSC2						TTK			TRIM9
	TUSC3						TTYH3			TRIO
	TXLNA						TUB			TRIP10
	TXN						TUBA1B			TRIT1
	TXNIP						TUBB3			TRMT6
	TYMS						TUBB4A			TRMT61A
	UBE2C						TUSC1			TRPA1
	UBE2I						TUSC2			TSC1
	UBE2N						TXLNA			TSC2
	UBE2S						TXN			TSC22D1
	UCA1						TXNIP			TSPAN17
	UGCG						TYK2			TSPAN31
	UGDH						TYMP			TSPAN8
	UGP2						TYRP1			TSPO
	UHMK1						UBE2C			TTK
	ULBP3						UBE2N			TTYH3
	UMOD						UBE2S			TUBA1B
	UNG						UGCG			TUBB3
	UPF1						UGDH			TUBGCP2
	UPRT						UHMK1			TUBGCP3
	UROS						UHRF1			TUSC1
	USF1						ULBP3			TUSC2
	USP1						ULK2			TWIST1
	USP13						UNG			TXN
	USP15						UROS			TXNIP
	USP3						USP1			TYMS
	USP48						USP10			UBA3
	USP7						USP15			UBE2C
	USP8						USP26			UBE2I
	USP9X						USP48			UBE2N
	UTRN						USP5			UBE2S
	VAMP8						USP7			UGCG
	VASN						USP9X			UGDH
	VAT1						VAMP8			UGP2
	VCL						VANGL1			UHMK1
	VCP						VANGL2			UHRF1
	VDAC1						VASN			ULBP3
	VEGFA						VAT1			UNG
	VEGFB						VAV3			UPRT
	VEGFC						VCL			UQCRFS1
	VIM						VDAC1			UROS
	VOPP1						VDR			USF1
	VPS4A						VEGFA			USP1
	VPS51						VEGFB			USP10
	VTCN1						VGF			USP15
	VTI1A						VIM			USP3
	VTN						VNN2			USP48
	VWF						VOPP1			USP8
	WDR11						VPS11			UTRN
	WDTC1						VPS4A			VAMP8
	WEE1						VRK1			VANGL1
	WIF1						VSNL1			VANGL2
	WIPF1						VTI1A			VASN
	WLS						WBP2			VAT1
	WNT3A						WEE1			VDAC1
	WNT5A						WIPF1			VDR
	WNT7B						WIPF3			VEGFA
	WT1						WNK1			VEGFC
	WTAP						WTAP			VGF
	WWOX						WWTR1			VIM
	WWTR1						XAF1			VIPR1
	XIAP						XIAP			VOPP1
	XPO1						XPC			VPS11
	XRCC4						XPO1			VPS4A
	YAP1						XRCC3			VRK1
	YBX1						XRCC4			VTI1A
	YES1						XRCC6			VTN
	YWHAG						YAP1			VWF
	YWHAZ						YBX1			WBP2
	YY1						YEATS4			WDR11
	ZBTB16						YES1			WEE1
	ZBTB20						YWHAZ			WLS
	ZDHHC23						YY1			WNK1
	ZEB1						ZBTB18			WNT5A
	ZEB2						ZBTB20			WT1
	ZFHX4						ZBTB7A			WTAP
	ZFP36						ZCCHC8			WWTR1
	ZHX1						ZDHHC23			XAF1
	ZMYND11						ZEB1			XIAP
	ZNF207						ZHX1			XRCC1
	ZNF436						ZNF131			XRCC3
	ZNF654						ZNF207			XRCC4
	ZNRD2						ZNF217			YAP1
	ZWINT						ZNF436			YBX1
	ZYX						ZNRD2			YEATS4
							ZWINT			YES1
							ZYX			YWHAG
										YWHAZ
										YY1
										ZBTB20
										ZDHHC23
										ZEB1
										ZEB2
										ZFHX4
										ZHX1
										ZMYND11
										ZNF207
										ZNF217
										ZNF22
										ZNRD2
										ZYX
